# Supplementary material for: Circum-Arctic release of terrestrial carbon varies between regions and sources
Source: Nat Commun. 2022 Oct 4;13:5858. doi: 10.1038/s41467-022-33541-0 (PMC9532443; doi:10.1038/s41467-022-33541-0)
Supplement: Supplementary file 4 — Supplementary Data 1 [file 41467_2022_33541_MOESM4_ESM.xlsx]

## Sheet: Surface Soil
Location	Lat	Lon	δ13C (‰)	Δ14C (‰)	Reference
Lena watershed, East Siberia	69.3833	125.133		-303.605	Jasinski et al., 1998, Canadian Journal of Earth Sciences
Lena watershed, East Siberia	69.3833	125.133		-399.49	Jasinski et al., 1998, Canadian Journal of Earth Sciences
Gydansky Peninsula, East Siberia	69.7167	74.6467		130.081	Kaiser et al., 2007, Journal of Geophysical Research
Gydansky Peninsula, East Siberia	69.7167	74.6467		-49.973	Kaiser et al., 2007, Journal of Geophysical Research
Gydansky Peninsula, East Siberia	69.7167	74.6467		-377.308	Kaiser et al., 2007, Journal of Geophysical Research
Gydansky Peninsula, East Siberia	69.7167	74.6467		-165.672	Kaiser et al., 2007, Journal of Geophysical Research
Gydansky Peninsula, East Siberia	69.7167	74.6467		-539.883	Kaiser et al., 2007, Journal of Geophysical Research
Gydansky Peninsula, East Siberia	69.7167	74.6467		-148.789	Kaiser et al., 2007, Journal of Geophysical Research
Lena Delta, East Siberia	72.37	126.48		-106.508	Höfle et al., 2013, Biogeosciences
Lena Delta, East Siberia	72.37	126.48		-176.002	Höfle et al., 2013, Biogeosciences
Lena Delta, East Siberia	72.37	126.48		-225.641	Höfle et al., 2013, Biogeosciences
Cherskiy/Shalaurovo, East Siberia	69.45	161.75		-46.5954	Palmtag et al., 2015, Arctic, Antarctic, and Alpine Research
Cherskiy/Shalaurovo, East Siberia	69.45	161.75		-246.008	Palmtag et al., 2015, Arctic, Antarctic, and Alpine Research
Cherskiy/Shalaurovo, East Siberia	69.45	161.75		-134.818	Palmtag et al., 2015, Arctic, Antarctic, and Alpine Research
Cherskiy/Shalaurovo, East Siberia	69.45	161.75		-181.952	Palmtag et al., 2015, Arctic, Antarctic, and Alpine Research
Cherskiy/Shalaurovo, East Siberia	69.45	161.75		-221.204	Palmtag et al., 2015, Arctic, Antarctic, and Alpine Research
Cherskiy/Shalaurovo, East Siberia	69.45	161.75		-227	Palmtag et al., 2015, Arctic, Antarctic, and Alpine Research
Cherskiy/Shalaurovo, East Siberia	69.45	161.75		-344.541	Palmtag et al., 2015, Arctic, Antarctic, and Alpine Research
Cherskiy/Shalaurovo, East Siberia	69.45	161.75		-330.939	Palmtag et al., 2015, Arctic, Antarctic, and Alpine Research
Cherskiy/Shalaurovo, East Siberia	69.45	161.75		-45.4078	Palmtag et al., 2015, Arctic, Antarctic, and Alpine Research
Cherskiy/Shalaurovo, East Siberia	69.45	161.75		-96.2885	Palmtag et al., 2015, Arctic, Antarctic, and Alpine Research
Cherskiy/Shalaurovo, East Siberia	69.45	161.75		-107.469	Palmtag et al., 2015, Arctic, Antarctic, and Alpine Research
Cherskiy/Shalaurovo, East Siberia	69.45	161.75		-18.903	Palmtag et al., 2015, Arctic, Antarctic, and Alpine Research
Yenisej watershed, Central Siberia	67.4983	86.421	-27.24		Rodionow et al., 2006, Geoderma
Yenisej watershed, Central Siberia	67.4983	86.421	-25.58		Rodionow et al., 2006, Geoderma
Yenisej watershed, Central Siberia	67.4983	86.421	-27.04		Rodionow et al., 2006, Geoderma
Yenisej watershed, Central Siberia	67.4983	86.421	-26.84		Rodionow et al., 2006, Geoderma
Cherskiy/Shalaurovo, East Siberia			-26.063		Tesi et al., 2014, Geochimica et Cosmochimica Acta
Cherskiy/Shalaurovo, East Siberia			-28.666		Tesi et al., 2014, Geochimica et Cosmochimica Acta
Cherskiy/Shalaurovo, East Siberia			-28.451		Tesi et al., 2014, Geochimica et Cosmochimica Acta
Cherskiy/Shalaurovo, East Siberia			-26.635		Tesi et al., 2014, Geochimica et Cosmochimica Acta
Cherskiy/Shalaurovo, East Siberia			-25.483		Tesi et al., 2014, Geochimica et Cosmochimica Acta
Kytalyk, East Siberia			-28.119		Tesi et al., 2014, Geochimica et Cosmochimica Acta
Kytalyk, East Siberia			-29.267		Tesi et al., 2014, Geochimica et Cosmochimica Acta
Kytalyk, East Siberia			-27.825		Tesi et al., 2014, Geochimica et Cosmochimica Acta
Kytalyk, East Siberia			-27.852		Tesi et al., 2014, Geochimica et Cosmochimica Acta
Lena watershed, East Siberia			-27.629		Tesi et al., 2014, Geochimica et Cosmochimica Acta
Lena watershed, East Siberia			-27.513		Tesi et al., 2014, Geochimica et Cosmochimica Acta
Lena watershed, East Siberia			-26.141		Tesi et al., 2014, Geochimica et Cosmochimica Acta
Lena watershed, East Siberia			-24.624		Tesi et al., 2014, Geochimica et Cosmochimica Acta
Central Siberia	72	99	-26.6		Gundelwein et al., 2007, European Journal of Soil Science
Central Siberia	72	99	-25.8		Gundelwein et al., 2007, European Journal of Soil Science
Central Siberia	72	99	-26.3		Gundelwein et al., 2007, European Journal of Soil Science
Central Siberia	72	99	-26.4		Gundelwein et al., 2007, European Journal of Soil Science
Yenisej watershed, Central Siberia	56.37	92.95	-26.7		Bird et al., 2002, Tellus
Yenisej watershed, Central Siberia	56.37	92.95	-25.6		Bird et al., 2002, Tellus
Yenisej watershed, Central Siberia	59.29	90.71	-27		Bird et al., 2002, Tellus
Yenisej watershed, Central Siberia	59.29	90.71	-25.2		Bird et al., 2002, Tellus
Yenisej watershed, Central Siberia	59.41	90.87	-26.7		Bird et al., 2002, Tellus
Yenisej watershed, Central Siberia	59.41	90.87	-25.4		Bird et al., 2002, Tellus
Yenisej watershed, Central Siberia	60.75	89.36	-26.3		Bird et al., 2002, Tellus
Yenisej watershed, Central Siberia	60.75	89.36	-25.4		Bird et al., 2002, Tellus
Yenisej watershed, Central Siberia	62.29	89.02	-27.3		Bird et al., 2002, Tellus
Yenisej watershed, Central Siberia	62.29	89.02	-26.8		Bird et al., 2002, Tellus
Yenisej watershed, Central Siberia	62.47	88.96	-27.5		Bird et al., 2002, Tellus
Yenisej watershed, Central Siberia	62.47	88.96	-26.5		Bird et al., 2002, Tellus
Yenisej watershed, Central Siberia	63.07	87.53	-26		Bird et al., 2002, Tellus
Yenisej watershed, Central Siberia	63.2	87.76	-26.3		Bird et al., 2002, Tellus
Yenisej watershed, Central Siberia	63.2	87.76	-26.2		Bird et al., 2002, Tellus
Yenisej watershed, Central Siberia	64.35	87.63	-28		Bird et al., 2002, Tellus
Yenisej watershed, Central Siberia	64.35	87.63	-27		Bird et al., 2002, Tellus
Yenisej watershed, Central Siberia	65.95	87.7	-27.7		Bird et al., 2002, Tellus
Yenisej watershed, Central Siberia	65.95	87.7	-26.8		Bird et al., 2002, Tellus
Yenisej watershed, Central Siberia	66.13	87.25	-27.9		Bird et al., 2002, Tellus
Yenisej watershed, Central Siberia	66.13	87.25	-26.8		Bird et al., 2002, Tellus
Yenisej watershed, Central Siberia	67.4	86.45	-26.7		Bird et al., 2002, Tellus
Yenisej watershed, Central Siberia	67.4	86.45	-26.9		Bird et al., 2002, Tellus
Usa River Basin, SE8	67.1	62.9		-29.599	Routh et al., 2014, Chemical Geology
Usa River Basin, SE8	67.1	62.9		-42.7966	Routh et al., 2014, Chemical Geology
Ari-Mas, Taymyr peninsula	72.5	101.9		-93.5812	Palmtag et al., 2016, European Journal of Soil Science
Ari-Mas, Taymyr peninsula	72.5	101.9		-190.66	Palmtag et al., 2016, European Journal of Soil Science
Ari-Mas, Taymyr peninsula	72.5	101.9		-559.141	Palmtag et al., 2016, European Journal of Soil Science
Ari-Mas, Taymyr peninsula	72.5	101.9		-670.959	Palmtag et al., 2016, European Journal of Soil Science
Logata, Taymyr peninsula	73.4	98.4		-107.577	Palmtag et al., 2016, European Journal of Soil Science
Logata, Taymyr peninsula	73.4	98.4		-43.1439	Palmtag et al., 2016, European Journal of Soil Science
Logata, Taymyr peninsula	73.4	98.4		-197.183	Palmtag et al., 2016, European Journal of Soil Science
Logata, Taymyr peninsula	73.4	98.4		-278.69	Palmtag et al., 2016, European Journal of Soil Science
Kytalyk, East Siberia	70.83	147.49		3.34691	Siewert et al., 2015, Journal of Geophysical Research Biogeosciences
Kytalyk, East Siberia	70.83	147.49		-63.877	Siewert et al., 2015, Journal of Geophysical Research Biogeosciences
Kytalyk, East Siberia	70.83	147.49		-143.065	Siewert et al., 2015, Journal of Geophysical Research Biogeosciences
Spasskaya Pad/Neleger	62.23	129.62		-94.2548	Siewert et al., 2015, Journal of Geophysical Research Biogeosciences
Spasskaya Pad/Neleger	62.23	129.62		-212.62	Siewert et al., 2015, Journal of Geophysical Research Biogeosciences
Spasskaya Pad/Neleger	62.23	129.62		-194.778	Siewert et al., 2015, Journal of Geophysical Research Biogeosciences
Kytalyk, East Siberia	70.83	147.49		-37.885	Weiss et al., 2016, Sedimentary Geology
Kytalyk, East Siberia	70.83	147.49		-75.4582	Weiss et al., 2016, Sedimentary Geology
Usa River Basin, NA	67.1	62.9		115.304	Hugelius et al., 2012, Journal of Geophysical Research Biogeosciences
Usa River Basin, NA	67.1	62.9		23.4952	Hugelius et al., 2012, Journal of Geophysical Research Biogeosciences
Usa River Basin, NA	67.1	62.9		86.0245	Hugelius et al., 2012, Journal of Geophysical Research Biogeosciences
Usa River Basin, SE1	67.1	62.9		75.9007	Hugelius et al., 2012, Journal of Geophysical Research Biogeosciences
Usa River Basin, SE3	67.1	62.9		35.3063	Hugelius et al., 2012, Journal of Geophysical Research Biogeosciences
Usa River Basin, SE4	67.1	62.9		-153.667	Hugelius et al., 2012, Journal of Geophysical Research Biogeosciences
Usa River Basin, SE4	67.1	62.9		-359.619	Hugelius et al., 2012, Journal of Geophysical Research Biogeosciences
Usa River Basin, SE5	67.1	62.9		-154.72	Hugelius et al., 2012, Journal of Geophysical Research Biogeosciences
Usa River Basin, SE5	67.1	62.9		-261.975	Hugelius et al., 2012, Journal of Geophysical Research Biogeosciences
Usa River Basin, SE6	67.1	62.9		-136.641	Hugelius et al., 2012, Journal of Geophysical Research Biogeosciences
Usa River Basin, SE7/8/9	67.1	62.9		38.1847	Hugelius et al., 2012, Journal of Geophysical Research Biogeosciences
Usa River Basin, SE7	67.1	62.9		-428.561	Hugelius et al., 2012, Journal of Geophysical Research Biogeosciences
Usa River Basin, SE9	67.1	62.9		-116.527	Hugelius et al., 2012, Journal of Geophysical Research Biogeosciences
Usa River Basin, SE9	67.1	62.9		-247.596	Hugelius et al., 2012, Journal of Geophysical Research Biogeosciences
Peatland, Western Siberia, 3	60.5	89.5		-67.1244	Schulze et al., 2015, Biogeosciences
Peatland, Western Siberia, 3a	60.5	89.5		-250.673	Schulze et al., 2015, Biogeosciences
Peatland, Western Siberia, 5	60.5	89.5		-56.0265	Schulze et al., 2015, Biogeosciences
Peatland, Western Siberia, 5	60.5	89.5		-342.077	Schulze et al., 2015, Biogeosciences
Peatland, Western Siberia, 11	60.5	89.5		-72.3356	Schulze et al., 2015, Biogeosciences
Peatland, Western Siberia, 11	60.5	89.5		-341.012	Schulze et al., 2015, Biogeosciences
Peatland, Western Siberia, 13	60.5	89.5		-38.2341	Schulze et al., 2015, Biogeosciences
Peatland, Western Siberia, 13	60.5	89.5		-65.9624	Schulze et al., 2015, Biogeosciences
Peatland, Western Siberia, 15	60.5	89.5		-43.0113	Schulze et al., 2015, Biogeosciences
Peatland, Western Siberia, 15	60.5	89.5		-83.8122	Schulze et al., 2015, Biogeosciences
Peatland, Western Siberia, 17	60.5	89.5		-27.3981	Schulze et al., 2015, Biogeosciences
Peatland, Western Siberia, 17	60.5	89.5		-152.182	Schulze et al., 2015, Biogeosciences
Peatland, Western Siberia, 19	60.5	89.5		-332.342	Schulze et al., 2015, Biogeosciences
Peatland, Western Siberia, 20	60.5	89.5		-152.182	Schulze et al., 2015, Biogeosciences
Peatland, Western Siberia, 22	60.5	89.5		-150.28	Schulze et al., 2015, Biogeosciences
Peatland, Western Siberia, 22	60.5	89.5		-396.231	Schulze et al., 2015, Biogeosciences
Peatland, Western Siberia, 23	60.5	89.5		-342.077	Schulze et al., 2015, Biogeosciences
Peatland, Western Siberia, 26	60.5	89.5		-108.008	Schulze et al., 2015, Biogeosciences
Peatland, Western Siberia, 26	60.5	89.5		-363.824	Schulze et al., 2015, Biogeosciences
Peatland, Western Siberia, 29	60.5	89.5		-244.115	Schulze et al., 2015, Biogeosciences
Peatland, Western Siberia, 29	60.5	89.5		-347.38	Schulze et al., 2015, Biogeosciences
Western Siberia, tundra	67.27	78.83	-26.6		Schnecker et al., 2015, Soil Biology & Biochemistry
Western Siberia, tundra	67.27	78.83	-25.7		Schnecker et al., 2015, Soil Biology & Biochemistry
Western Siberia, tundra	67.27	78.83	-24.7		Schnecker et al., 2015, Soil Biology & Biochemistry
Western Siberia, northern taiga	63.28	74.53	-28.3		Schnecker et al., 2015, Soil Biology & Biochemistry
Western Siberia, northern taiga	63.28	74.53	-27.1		Schnecker et al., 2015, Soil Biology & Biochemistry
Western Siberia, northern taiga	63.28	74.53	-25.9		Schnecker et al., 2015, Soil Biology & Biochemistry
Western Siberia, middle taiga	60.28	71.72	-29		Schnecker et al., 2015, Soil Biology & Biochemistry
Western Siberia, middle taiga	60.28	71.72	-26.9		Schnecker et al., 2015, Soil Biology & Biochemistry
Western Siberia, middle taiga	60.28	71.72	-26.5		Schnecker et al., 2015, Soil Biology & Biochemistry
Western Siberia, southern taiga	58.3	68.58	-28.6		Schnecker et al., 2015, Soil Biology & Biochemistry
Western Siberia, southern taiga	58.3	68.58	-26.8		Schnecker et al., 2015, Soil Biology & Biochemistry
Western Siberia, southern taiga	58.3	68.58	-25.3		Schnecker et al., 2015, Soil Biology & Biochemistry
Western Siberia, forest steppe (forest)	56.23	70.72	-27.9		Schnecker et al., 2015, Soil Biology & Biochemistry
Western Siberia, forest steppe (forest)	56.23	70.72	-25.7		Schnecker et al., 2015, Soil Biology & Biochemistry
Western Siberia, forest steppe (forest)	56.23	70.72	-25.4		Schnecker et al., 2015, Soil Biology & Biochemistry
Western Siberia, forest steppe (meadow)	56.23	70.72	-27.6		Schnecker et al., 2015, Soil Biology & Biochemistry
Western Siberia, forest steppe (meadow)	56.23	70.72	-26.2		Schnecker et al., 2015, Soil Biology & Biochemistry
Western Siberia, forest steppe (meadow)	56.23	70.72	-25.9		Schnecker et al., 2015, Soil Biology & Biochemistry
Cherskiy/Shalaurovo, East Siberia	69.2105	161.685	-28.291		Gentsch et al., 2015, Biogeosciences
Cherskiy/Shalaurovo, East Siberia	69.2105	161.685	-26.8793		Gentsch et al., 2015, Biogeosciences
Cherskiy/Shalaurovo, East Siberia	69.2105	161.685	-27.4737		Gentsch et al., 2015, Biogeosciences
Cherskiy/Shalaurovo, East Siberia	69.2105	161.685	-26.3591		Gentsch et al., 2015, Biogeosciences
Ari-Mas, Taymyr peninsula	72.488	101.659	-27.8947		Gentsch et al., 2015, Biogeosciences
Ari-Mas, Taymyr peninsula	72.488	101.659	-27.4737		Gentsch et al., 2015, Biogeosciences
Ari-Mas, Taymyr peninsula	72.488	101.659	-27.1765		Gentsch et al., 2015, Biogeosciences
Ari-Mas, Taymyr peninsula	72.488	101.659	-26.161		Gentsch et al., 2015, Biogeosciences
Logata, Taymyr peninsula	73.4347	98.4095	-28.4149		Gentsch et al., 2015, Biogeosciences
Logata, Taymyr peninsula	73.4347	98.4095	-27.9443		Gentsch et al., 2015, Biogeosciences
Logata, Taymyr peninsula	73.4347	98.4095	-27.3994		Gentsch et al., 2015, Biogeosciences
Logata, Taymyr peninsula	73.4347	98.4095	-26.3591		Gentsch et al., 2015, Biogeosciences
Western Siberia, tundra	67.1748	78.9062	-26.6068		Gentsch et al., 2015, Biogeosciences
Western Siberia, tundra	67.1748	78.9062	-25.839		Gentsch et al., 2015, Biogeosciences
Western Siberia, tundra	67.1748	78.9062	-25.8142		Gentsch et al., 2015, Biogeosciences
Western Siberia, tundra	67.1748	78.9062	-24.13		Gentsch et al., 2015, Biogeosciences
Kolyma; Zelenyi Mys	68.8	161.38	-25.3	-421	Dutta et al., 2006, Global Change Biology
Sagwon Hills, Northern Alaska	69.3966	-148.736	-26.4	-20	Xu et al., 2009, Journal of Geophysical Research
Sagwon Hills, Northern Alaska	69.3966	-148.736	-27.4		Xu et al., 2009, Journal of Geophysical Research
Sagwon Hills, Northern Alaska	69.3966	-148.736	-27.3		Xu et al., 2009, Journal of Geophysical Research
Sagwon Hills, Northern Alaska	69.3966	-148.736	-26.8		Xu et al., 2009, Journal of Geophysical Research
Sagwon Hills, Northern Alaska	69.3966	-148.736	-26.8	-338	Xu et al., 2009, Journal of Geophysical Research
Barrow, Alaska	71.3	-156.67		-116.879	Meyer et al., 2010, Quaternary Science Reviews
Toolik Lake	68.6333	-149.633		177.307	Nowinski et al., 2008, Ecosystems
Toolik Lake	68.6333	-149.633		98.005	Nowinski et al., 2008, Ecosystems
Toolik Lake	68.6333	-149.633		-121.945	Nowinski et al., 2008, Ecosystems
Sagwon Hills, Alaska	69.22	-148.43	-26.44	-20	Guo et al., 2007, GRL, doi:10.1029/2007GL030689
Sagwon Hills, Alaska	69.22	-148.43	-26.79	-338	Guo et al., 2007, GRL, doi:10.1029/2007GL030689
Sagwon Hills, Alaska	69.22	-148.43	-26.03	-596	Guo et al., 2007, GRL, doi:10.1029/2007GL030689
Arctic Red River, Canada	67.46	-133.62	-26.09	-76	Guo et al., 2007, GRL, doi:10.1029/2007GL030689
Mackenzie Valley	65.16	-126.88		-554.214	R. Lawrence, C. et al. Earth Syst. Sci. Data 12, 61–76 (2020)
Mackenzie Valley	65.16	-126.88		-50.941	R. Lawrence, C. et al. Earth Syst. Sci. Data 12, 61–76 (2020)
Ari Mas	72.4841	101.671	-28.2332		R. Lawrence, C. et al. Earth Syst. Sci. Data 12, 61–76 (2020)
Ari Mas	72.4841	101.671	-27.9885		R. Lawrence, C. et al. Earth Syst. Sci. Data 12, 61–76 (2020)
Ari Mas	72.4841	101.671	-27.8561		R. Lawrence, C. et al. Earth Syst. Sci. Data 12, 61–76 (2020)
Ari Mas	72.4841	101.671	-27.6942		R. Lawrence, C. et al. Earth Syst. Sci. Data 12, 61–76 (2020)
Ari Mas	72.4841	101.671	-27.6569		R. Lawrence, C. et al. Earth Syst. Sci. Data 12, 61–76 (2020)
Ari Mas	72.4841	101.671	-27.4363		R. Lawrence, C. et al. Earth Syst. Sci. Data 12, 61–76 (2020)
Ari Mas	72.4841	101.671			R. Lawrence, C. et al. Earth Syst. Sci. Data 12, 61–76 (2020)
Ari Mas	72.4841	101.671	-27.3764		R. Lawrence, C. et al. Earth Syst. Sci. Data 12, 61–76 (2020)
Ari Mas	72.4841	101.671	-27.204		R. Lawrence, C. et al. Earth Syst. Sci. Data 12, 61–76 (2020)
Ari Mas	72.4841	101.671	-26.8779		R. Lawrence, C. et al. Earth Syst. Sci. Data 12, 61–76 (2020)
Ari Mas	72.4841	101.671	-25.9379		R. Lawrence, C. et al. Earth Syst. Sci. Data 12, 61–76 (2020)
Ari Mas	72.4841	101.671	-25.8195		R. Lawrence, C. et al. Earth Syst. Sci. Data 12, 61–76 (2020)
Ari Mas	72.4841	101.671	-25.5347		R. Lawrence, C. et al. Earth Syst. Sci. Data 12, 61–76 (2020)
Ari Mas	72.4841	101.671	-24.4541		R. Lawrence, C. et al. Earth Syst. Sci. Data 12, 61–76 (2020)
Ari Mas	72.4841	101.671	-26.2976	-717.393	R. Lawrence, C. et al. Earth Syst. Sci. Data 12, 61–76 (2020)
Ari Mas	72.4841	101.671	-27.1421	-418.705	R. Lawrence, C. et al. Earth Syst. Sci. Data 12, 61–76 (2020)
Ari Mas	72.4841	101.671	-27.0276	-225.039	R. Lawrence, C. et al. Earth Syst. Sci. Data 12, 61–76 (2020)
Ari Mas	72.4841	101.671	-28.1926	-130.142	R. Lawrence, C. et al. Earth Syst. Sci. Data 12, 61–76 (2020)
Ari Mas	72.4841	101.671	-27.5605	-59.7634	R. Lawrence, C. et al. Earth Syst. Sci. Data 12, 61–76 (2020)
Ari Mas	72.4841	101.671	-27.4347	-45.8663	R. Lawrence, C. et al. Earth Syst. Sci. Data 12, 61–76 (2020)
Ari Mas	72.4841	101.671	-28.0246	211.9	R. Lawrence, C. et al. Earth Syst. Sci. Data 12, 61–76 (2020)
Ari Mas	72.4841	101.671	-28.5238		R. Lawrence, C. et al. Earth Syst. Sci. Data 12, 61–76 (2020)
Ari Mas	72.4841	101.671	-28.0203		R. Lawrence, C. et al. Earth Syst. Sci. Data 12, 61–76 (2020)
Ari Mas	72.4841	101.671	-27.6794		R. Lawrence, C. et al. Earth Syst. Sci. Data 12, 61–76 (2020)
Ari Mas	72.4841	101.671	-26.9462		R. Lawrence, C. et al. Earth Syst. Sci. Data 12, 61–76 (2020)
Ari Mas	72.4841	101.671	-26.8713		R. Lawrence, C. et al. Earth Syst. Sci. Data 12, 61–76 (2020)
Ari Mas	72.4841	101.671	-26.3177		R. Lawrence, C. et al. Earth Syst. Sci. Data 12, 61–76 (2020)
TFBC	64.57	-148.33		-57.4168	R. Lawrence, C. et al. Earth Syst. Sci. Data 12, 61–76 (2020)
TFBC	64.57	-148.33		-40.8454	R. Lawrence, C. et al. Earth Syst. Sci. Data 12, 61–76 (2020)
TFBC	64.57	-148.33		-34.2557	R. Lawrence, C. et al. Earth Syst. Sci. Data 12, 61–76 (2020)
TFBC	64.57	-148.33		-30.0388	R. Lawrence, C. et al. Earth Syst. Sci. Data 12, 61–76 (2020)
Logata	73.4219	98.4544	-25.6131	-589.937	R. Lawrence, C. et al. Earth Syst. Sci. Data 12, 61–76 (2020)
Logata	73.4219	98.4544	-26.252	-392.499	R. Lawrence, C. et al. Earth Syst. Sci. Data 12, 61–76 (2020)
Logata	73.4219	98.4544	-27.1851	-132.723	R. Lawrence, C. et al. Earth Syst. Sci. Data 12, 61–76 (2020)
Logata	73.4219	98.4544	-27.3161	-93.4142	R. Lawrence, C. et al. Earth Syst. Sci. Data 12, 61–76 (2020)
Logata	73.4219	98.4544	-27.3503	-3.8	R. Lawrence, C. et al. Earth Syst. Sci. Data 12, 61–76 (2020)
Logata	73.4219	98.4544	-28.8461	84.9	R. Lawrence, C. et al. Earth Syst. Sci. Data 12, 61–76 (2020)
Logata	73.4219	98.4544	-26.9058	147.7	R. Lawrence, C. et al. Earth Syst. Sci. Data 12, 61–76 (2020)
Logata	73.4219	98.4544	-26.8291	181.649	R. Lawrence, C. et al. Earth Syst. Sci. Data 12, 61–76 (2020)
Logata	73.4219	98.4544	-28.5571		R. Lawrence, C. et al. Earth Syst. Sci. Data 12, 61–76 (2020)
Logata	73.4219	98.4544	-27.5842		R. Lawrence, C. et al. Earth Syst. Sci. Data 12, 61–76 (2020)
Logata	73.4219	98.4544	-26.214		R. Lawrence, C. et al. Earth Syst. Sci. Data 12, 61–76 (2020)
Cherskiy	69.4461	161.752	-27.3156	-206.614	R. Lawrence, C. et al. Earth Syst. Sci. Data 12, 61–76 (2020)
Cherskiy	69.4461	161.752	-28.4005		R. Lawrence, C. et al. Earth Syst. Sci. Data 12, 61–76 (2020)
Cherskiy	69.4461	161.752	-28.1001		R. Lawrence, C. et al. Earth Syst. Sci. Data 12, 61–76 (2020)
Cherskiy	69.4461	161.752	-28.0404		R. Lawrence, C. et al. Earth Syst. Sci. Data 12, 61–76 (2020)
Cherskiy	69.4461	161.752	-27.0192		R. Lawrence, C. et al. Earth Syst. Sci. Data 12, 61–76 (2020)
Cherskiy	69.4461	161.752	-26.9483		R. Lawrence, C. et al. Earth Syst. Sci. Data 12, 61–76 (2020)
Cherskiy	69.4461	161.752	-26.9331		R. Lawrence, C. et al. Earth Syst. Sci. Data 12, 61–76 (2020)
Cherskiy	69.4461	161.752	-26.6739		R. Lawrence, C. et al. Earth Syst. Sci. Data 12, 61–76 (2020)
Cherskiy	69.4461	161.752	-26.5339		R. Lawrence, C. et al. Earth Syst. Sci. Data 12, 61–76 (2020)
Cherskiy	69.4461	161.752	-26.4912		R. Lawrence, C. et al. Earth Syst. Sci. Data 12, 61–76 (2020)
Cherskiy	69.4461	161.752			R. Lawrence, C. et al. Earth Syst. Sci. Data 12, 61–76 (2020)
Cherskiy	69.4461	161.752	-26.2489		R. Lawrence, C. et al. Earth Syst. Sci. Data 12, 61–76 (2020)
Cherskiy	69.4461	161.752	-26.0659		R. Lawrence, C. et al. Earth Syst. Sci. Data 12, 61–76 (2020)
Koyukuk	65.19	-155.36		-11.1413	R. Lawrence, C. et al. Earth Syst. Sci. Data 12, 61–76 (2020)
Logata	73.4219	98.4544	-27.9556		R. Lawrence, C. et al. Earth Syst. Sci. Data 12, 61–76 (2020)
Logata	73.4219	98.4544	-27.8885		R. Lawrence, C. et al. Earth Syst. Sci. Data 12, 61–76 (2020)
Logata	73.4219	98.4544	-27.8293		R. Lawrence, C. et al. Earth Syst. Sci. Data 12, 61–76 (2020)
Logata	73.4219	98.4544	-27.8098		R. Lawrence, C. et al. Earth Syst. Sci. Data 12, 61–76 (2020)
Logata	73.4219	98.4544	-27.6965		R. Lawrence, C. et al. Earth Syst. Sci. Data 12, 61–76 (2020)
Logata	73.4219	98.4544	-27.6763		R. Lawrence, C. et al. Earth Syst. Sci. Data 12, 61–76 (2020)
Logata	73.4219	98.4544	-27.5833		R. Lawrence, C. et al. Earth Syst. Sci. Data 12, 61–76 (2020)
Logata	73.4219	98.4544	-27.4323		R. Lawrence, C. et al. Earth Syst. Sci. Data 12, 61–76 (2020)
Logata	73.4219	98.4544	-27.4133		R. Lawrence, C. et al. Earth Syst. Sci. Data 12, 61–76 (2020)
Logata	73.4219	98.4544	-27.3979		R. Lawrence, C. et al. Earth Syst. Sci. Data 12, 61–76 (2020)
Logata	73.4219	98.4544	-27.3756		R. Lawrence, C. et al. Earth Syst. Sci. Data 12, 61–76 (2020)
Logata	73.4219	98.4544	-27.3519		R. Lawrence, C. et al. Earth Syst. Sci. Data 12, 61–76 (2020)
Logata	73.4219	98.4544	-26.8345		R. Lawrence, C. et al. Earth Syst. Sci. Data 12, 61–76 (2020)
Logata	73.4219	98.4544	-23.7393		R. Lawrence, C. et al. Earth Syst. Sci. Data 12, 61–76 (2020)
Rogovaya Moraine	67.27	62.14		-321.858	R. Lawrence, C. et al. Earth Syst. Sci. Data 12, 61–76 (2020)
Rogovaya Moraine	67.27	62.14		-299.549	R. Lawrence, C. et al. Earth Syst. Sci. Data 12, 61–76 (2020)
Rogovaya Moraine	67.27	62.14		-212.596	R. Lawrence, C. et al. Earth Syst. Sci. Data 12, 61–76 (2020)
Cherskiy	69.4461	161.752	-27.1986	-72.8441	R. Lawrence, C. et al. Earth Syst. Sci. Data 12, 61–76 (2020)
Cherskiy	69.4461	161.752	-29		R. Lawrence, C. et al. Earth Syst. Sci. Data 12, 61–76 (2020)
Cherskiy	69.4461	161.752	-28.8539		R. Lawrence, C. et al. Earth Syst. Sci. Data 12, 61–76 (2020)
Cherskiy	69.4461	161.752	-28.3757		R. Lawrence, C. et al. Earth Syst. Sci. Data 12, 61–76 (2020)
Cherskiy	69.4461	161.752	-28.0451		R. Lawrence, C. et al. Earth Syst. Sci. Data 12, 61–76 (2020)
Cherskiy	69.4461	161.752	-27.9719		R. Lawrence, C. et al. Earth Syst. Sci. Data 12, 61–76 (2020)
Cherskiy	69.4461	161.752	-27.6915		R. Lawrence, C. et al. Earth Syst. Sci. Data 12, 61–76 (2020)
Cherskiy	69.4461	161.752	-27.6219		R. Lawrence, C. et al. Earth Syst. Sci. Data 12, 61–76 (2020)
Cherskiy	69.4461	161.752	-27.323		R. Lawrence, C. et al. Earth Syst. Sci. Data 12, 61–76 (2020)
Cherskiy	69.4461	161.752	-27.0355		R. Lawrence, C. et al. Earth Syst. Sci. Data 12, 61–76 (2020)
Cherskiy	69.4461	161.752	-26.8778		R. Lawrence, C. et al. Earth Syst. Sci. Data 12, 61–76 (2020)
Cherskiy	69.4461	161.752	-26.7712		R. Lawrence, C. et al. Earth Syst. Sci. Data 12, 61–76 (2020)
EML	63.8784	-149.254	-26.6234		R. Lawrence, C. et al. Earth Syst. Sci. Data 12, 61–76 (2020)
EML	63.8784	-149.254	-26.3256		R. Lawrence, C. et al. Earth Syst. Sci. Data 12, 61–76 (2020)
EML	63.8784	-149.254	-26.3229		R. Lawrence, C. et al. Earth Syst. Sci. Data 12, 61–76 (2020)
EML	63.8784	-149.254	-25.5195		R. Lawrence, C. et al. Earth Syst. Sci. Data 12, 61–76 (2020)
Mackenzie Valley	65.16	-126.88		-563.549	R. Lawrence, C. et al. Earth Syst. Sci. Data 12, 61–76 (2020)
Inuvik	68.32	-133.42		-600.47	R. Lawrence, C. et al. Earth Syst. Sci. Data 12, 61–76 (2020)
Inuvik	68.32	-133.42		-171.364	R. Lawrence, C. et al. Earth Syst. Sci. Data 12, 61–76 (2020)
Inuvik	68.32	-133.42		-109.322	R. Lawrence, C. et al. Earth Syst. Sci. Data 12, 61–76 (2020)
Inuvik	68.32	-133.42		-70.8146	R. Lawrence, C. et al. Earth Syst. Sci. Data 12, 61–76 (2020)
Inuvik	68.32	-133.42		-16.7877	R. Lawrence, C. et al. Earth Syst. Sci. Data 12, 61–76 (2020)
NormanWells	65.21	-127.01		-289.892	R. Lawrence, C. et al. Earth Syst. Sci. Data 12, 61–76 (2020)
NormanWells	65.21	-127.01		-76.5802	R. Lawrence, C. et al. Earth Syst. Sci. Data 12, 61–76 (2020)
NormanWells	65.21	-127.01		-14.8274	R. Lawrence, C. et al. Earth Syst. Sci. Data 12, 61–76 (2020)
NormanWells	65.21	-127.01		-12.6173	R. Lawrence, C. et al. Earth Syst. Sci. Data 12, 61–76 (2020)
Lek-Vorkuta	67.4167	63.3667		-102.198	R. Lawrence, C. et al. Earth Syst. Sci. Data 12, 61–76 (2020)
Lek-Vorkuta	67.4167	63.3667		-90.4986	R. Lawrence, C. et al. Earth Syst. Sci. Data 12, 61–76 (2020)
Lek-Vorkuta	67.4167	63.3667		6.24374	R. Lawrence, C. et al. Earth Syst. Sci. Data 12, 61–76 (2020)
Kazache	70.77	136.25		-58.0033	R. Lawrence, C. et al. Earth Syst. Sci. Data 12, 61–76 (2020)
Qunguliqtut Valley	73.13	-80		-33.0528	R. Lawrence, C. et al. Earth Syst. Sci. Data 12, 61–76 (2020)
Qunguliqtut Valley	73.13	-80		-25.8034	R. Lawrence, C. et al. Earth Syst. Sci. Data 12, 61–76 (2020)
Qunguliqtut Valley	73.13	-80		-14.8274	R. Lawrence, C. et al. Earth Syst. Sci. Data 12, 61–76 (2020)
Svalbard:78.2212,15.6888	78.2212	15.6888		-115.5	R. Lawrence, C. et al. Earth Syst. Sci. Data 12, 61–76 (2020)
Svalbard:78.2212,15.6888	78.2212	15.6888		-189.9	R. Lawrence, C. et al. Earth Syst. Sci. Data 12, 61–76 (2020)
Svalbard:78.2212,15.6888	78.2212	15.6888		-206.8	R. Lawrence, C. et al. Earth Syst. Sci. Data 12, 61–76 (2020)
Svalbard:78.2212,15.6888	78.2212	15.6888		-223.8	R. Lawrence, C. et al. Earth Syst. Sci. Data 12, 61–76 (2020)
Svalbard:78.2212,15.6888	78.2212	15.6888		-228.1	R. Lawrence, C. et al. Earth Syst. Sci. Data 12, 61–76 (2020)
Svalbard:78.2212,15.6888	78.2212	15.6888		-260.7	R. Lawrence, C. et al. Earth Syst. Sci. Data 12, 61–76 (2020)
Svalbard:78.2212,15.6888	78.2212	15.6888		-273.8	R. Lawrence, C. et al. Earth Syst. Sci. Data 12, 61–76 (2020)
Svalbard:78.2212,15.6888	78.2212	15.6888		-317.6	R. Lawrence, C. et al. Earth Syst. Sci. Data 12, 61–76 (2020)
Svalbard:78.2212,15.6888	78.2212	15.6888		-320.2	R. Lawrence, C. et al. Earth Syst. Sci. Data 12, 61–76 (2020)
Svalbard:78.2212,15.6888	78.2212	15.6888		-417.2	R. Lawrence, C. et al. Earth Syst. Sci. Data 12, 61–76 (2020)
Svalbard:78.2212,15.6888	78.2212	15.6888		-422.3	R. Lawrence, C. et al. Earth Syst. Sci. Data 12, 61–76 (2020)
Svalbard:78.2212,15.6888	78.2212	15.6888		-641.4	R. Lawrence, C. et al. Earth Syst. Sci. Data 12, 61–76 (2020)
Svalbard:78.2212,15.6888	78.2212	15.6888		-881.4	R. Lawrence, C. et al. Earth Syst. Sci. Data 12, 61–76 (2020)
Adventdalen Valley	78.17	16.1	-26.58	-189.9	R. Lawrence, C. et al. Earth Syst. Sci. Data 12, 61–76 (2020)
Adventdalen Valley	78.17	16.1	-26.5	-115.5	R. Lawrence, C. et al. Earth Syst. Sci. Data 12, 61–76 (2020)
Adventdalen Valley	78.17	16.1	-26.09	-317.6	R. Lawrence, C. et al. Earth Syst. Sci. Data 12, 61–76 (2020)
Adventdalen Valley	78.17	16.1	-25.91	-273.8	R. Lawrence, C. et al. Earth Syst. Sci. Data 12, 61–76 (2020)
Adventdalen Valley	78.17	16.1	-25.8	-260.7	R. Lawrence, C. et al. Earth Syst. Sci. Data 12, 61–76 (2020)
Adventdalen Valley	78.17	16.1	-25.77	-223.8	R. Lawrence, C. et al. Earth Syst. Sci. Data 12, 61–76 (2020)
Adventdalen Valley	78.17	16.1	-25.77	-206.8	R. Lawrence, C. et al. Earth Syst. Sci. Data 12, 61–76 (2020)
Adventdalen Valley	78.17	16.1	-25.73	-320.2	R. Lawrence, C. et al. Earth Syst. Sci. Data 12, 61–76 (2020)
Adventdalen Valley	78.17	16.1	-25.54	-422.3	R. Lawrence, C. et al. Earth Syst. Sci. Data 12, 61–76 (2020)
Adventdalen Valley	78.17	16.1	-25.53	-228.1	R. Lawrence, C. et al. Earth Syst. Sci. Data 12, 61–76 (2020)
Adventdalen Valley	78.17	16.1	-25.14	-417.2	R. Lawrence, C. et al. Earth Syst. Sci. Data 12, 61–76 (2020)
Adventdalen Valley	78.17	16.1	-24.71	-641.4	R. Lawrence, C. et al. Earth Syst. Sci. Data 12, 61–76 (2020)
Adventdalen Valley	78.17	16.1	-23.53	-881.4	R. Lawrence, C. et al. Earth Syst. Sci. Data 12, 61–76 (2020)
Ortino	68.03	54.13		-542.976	R. Lawrence, C. et al. Earth Syst. Sci. Data 12, 61–76 (2020)
Ortino	68.03	54.13		-498.251	R. Lawrence, C. et al. Earth Syst. Sci. Data 12, 61–76 (2020)
Ortino	68.03	54.13		-451.885	R. Lawrence, C. et al. Earth Syst. Sci. Data 12, 61–76 (2020)
Ortino	68.03	54.13		-306.49	R. Lawrence, C. et al. Earth Syst. Sci. Data 12, 61–76 (2020)
Western Kola Peninsula	67.83	33.67		-558.632	R. Lawrence, C. et al. Earth Syst. Sci. Data 12, 61–76 (2020)
Western Kola Peninsula	67.83	33.67		-548.068	R. Lawrence, C. et al. Earth Syst. Sci. Data 12, 61–76 (2020)
Western Kola Peninsula	67.83	33.67		-534.536	R. Lawrence, C. et al. Earth Syst. Sci. Data 12, 61–76 (2020)
Western Kola Peninsula	67.83	33.67		-500.743	R. Lawrence, C. et al. Earth Syst. Sci. Data 12, 61–76 (2020)
Western Kola Peninsula	67.83	33.67		-491.333	R. Lawrence, C. et al. Earth Syst. Sci. Data 12, 61–76 (2020)
Western Kola Peninsula	67.83	33.67		-478.704	R. Lawrence, C. et al. Earth Syst. Sci. Data 12, 61–76 (2020)
Western Kola Peninsula	67.83	33.67		-475.254	R. Lawrence, C. et al. Earth Syst. Sci. Data 12, 61–76 (2020)
Western Kola Peninsula	67.83	33.67		-464.03	R. Lawrence, C. et al. Earth Syst. Sci. Data 12, 61–76 (2020)
Western Kola Peninsula	67.83	33.67		-437.367	R. Lawrence, C. et al. Earth Syst. Sci. Data 12, 61–76 (2020)
Western Kola Peninsula	67.83	33.67		-428.899	R. Lawrence, C. et al. Earth Syst. Sci. Data 12, 61–76 (2020)
Western Kola Peninsula	67.83	33.67		-423.542	R. Lawrence, C. et al. Earth Syst. Sci. Data 12, 61–76 (2020)
Western Kola Peninsula	67.83	33.67		-394.488	R. Lawrence, C. et al. Earth Syst. Sci. Data 12, 61–76 (2020)
Western Kola Peninsula	67.83	33.67		-355.441	R. Lawrence, C. et al. Earth Syst. Sci. Data 12, 61–76 (2020)
Western Kola Peninsula	67.83	33.67		-354.316	R. Lawrence, C. et al. Earth Syst. Sci. Data 12, 61–76 (2020)
Western Kola Peninsula	67.83	33.67		-353.995	R. Lawrence, C. et al. Earth Syst. Sci. Data 12, 61–76 (2020)
Western Kola Peninsula	67.83	33.67		-326.065	R. Lawrence, C. et al. Earth Syst. Sci. Data 12, 61–76 (2020)
Western Kola Peninsula	67.83	33.67		-263.788	R. Lawrence, C. et al. Earth Syst. Sci. Data 12, 61–76 (2020)
Western Kola Peninsula	67.83	33.67		-256.419	R. Lawrence, C. et al. Earth Syst. Sci. Data 12, 61–76 (2020)
Western Kola Peninsula	67.83	33.67		-208.666	R. Lawrence, C. et al. Earth Syst. Sci. Data 12, 61–76 (2020)
Western Kola Peninsula	67.83	33.67		-183.549	R. Lawrence, C. et al. Earth Syst. Sci. Data 12, 61–76 (2020)
Western Kola Peninsula	67.83	33.67		-98.1651	R. Lawrence, C. et al. Earth Syst. Sci. Data 12, 61–76 (2020)
Western Kola Peninsula	67.83	33.67		-75.1998	R. Lawrence, C. et al. Earth Syst. Sci. Data 12, 61–76 (2020)
Western Kola Peninsula	67.83	33.67		-60.3457	R. Lawrence, C. et al. Earth Syst. Sci. Data 12, 61–76 (2020)
Western Kola Peninsula	67.83	33.67		-30.6423	R. Lawrence, C. et al. Earth Syst. Sci. Data 12, 61–76 (2020)
Khosedayu	67.17	59.5		-160.984	R. Lawrence, C. et al. Earth Syst. Sci. Data 12, 61–76 (2020)
Khosedayu	67.17	59.5		-46.2034	R. Lawrence, C. et al. Earth Syst. Sci. Data 12, 61–76 (2020)
Khosedayu	67.17	59.5		-19.7208	R. Lawrence, C. et al. Earth Syst. Sci. Data 12, 61–76 (2020)
Khosedayu	67.17	59.5		6.24374	R. Lawrence, C. et al. Earth Syst. Sci. Data 12, 61–76 (2020)
Seida	67.045	62.934		-565.176	R. Lawrence, C. et al. Earth Syst. Sci. Data 12, 61–76 (2020)
Seida	67.045	62.934		-546.942	R. Lawrence, C. et al. Earth Syst. Sci. Data 12, 61–76 (2020)
Seida	67.045	62.934		-543.545	R. Lawrence, C. et al. Earth Syst. Sci. Data 12, 61–76 (2020)
Seida	67.045	62.934		-516.644	R. Lawrence, C. et al. Earth Syst. Sci. Data 12, 61–76 (2020)
Seida	67.045	62.934		-474.6	R. Lawrence, C. et al. Earth Syst. Sci. Data 12, 61–76 (2020)
Seida	67.045	62.934		-274.704	R. Lawrence, C. et al. Earth Syst. Sci. Data 12, 61–76 (2020)
Lama Lake peat	69.53	90.2		-433.149	R. Lawrence, C. et al. Earth Syst. Sci. Data 12, 61–76 (2020)
Nyulsaveito Lake	67.53	70.17		-530.93	R. Lawrence, C. et al. Earth Syst. Sci. Data 12, 61–76 (2020)
Nyulsaveito Lake	67.53	70.17		-503.223	R. Lawrence, C. et al. Earth Syst. Sci. Data 12, 61–76 (2020)
Cherya Gorka	67.08	65.35		-527.354	R. Lawrence, C. et al. Earth Syst. Sci. Data 12, 61–76 (2020)
EastSiberia_40yrafterfire:61.0333,89.82	61.0333	89.82	-26.23	153.73	R. Lawrence, C. et al. Earth Syst. Sci. Data 12, 61–76 (2020)
EastSiberia_40yrafterfire:61.0333,89.82	61.0333	89.82	-26.23	-15.392	R. Lawrence, C. et al. Earth Syst. Sci. Data 12, 61–76 (2020)
EastSiberia_100yrafterfire:61.0312,89.7712	61.0312	89.7712	-25.36	176.353	R. Lawrence, C. et al. Earth Syst. Sci. Data 12, 61–76 (2020)
EastSiberia_100yrafterfire:61.0312,89.7712	61.0312	89.7712	-24.95	39.6075	R. Lawrence, C. et al. Earth Syst. Sci. Data 12, 61–76 (2020)
EastSiberia_100yrafterfire:61.0312,89.7712	61.0312	89.7712	-23.56	-497.755	R. Lawrence, C. et al. Earth Syst. Sci. Data 12, 61–76 (2020)
EastSiberia_250yrafterfire:61.0291,89.7874	61.0291	89.7874	-26.65	-369.573	R. Lawrence, C. et al. Earth Syst. Sci. Data 12, 61–76 (2020)
EastSiberia_250yrafterfire:61.0291,89.7874	61.0291	89.7874	-25.51	103.618	R. Lawrence, C. et al. Earth Syst. Sci. Data 12, 61–76 (2020)
EastSiberia_250yrafterfire:61.0291,89.7874	61.0291	89.7874	-25.3	60.3144	R. Lawrence, C. et al. Earth Syst. Sci. Data 12, 61–76 (2020)
EastSiberia_250yrafterfire:61.0291,89.7874	61.0291	89.7874	-23.92	-750.82	R. Lawrence, C. et al. Earth Syst. Sci. Data 12, 61–76 (2020)
WestSiberia_96yrsincelastfire:60.7551,89.3992	60.7551	89.3992		58	R. Lawrence, C. et al. Earth Syst. Sci. Data 12, 61–76 (2020)
WestSiberia_96yrsincelastfire:60.7551,89.3992	60.7551	89.3992		-10.3	R. Lawrence, C. et al. Earth Syst. Sci. Data 12, 61–76 (2020)
WestSiberia_96yrsincelastfire:60.7551,89.3992	60.7551	89.3992		-259	R. Lawrence, C. et al. Earth Syst. Sci. Data 12, 61–76 (2020)
WestSiberia_6yrsincelastfire:60.75,89.4167	60.75	89.4167		9.7	R. Lawrence, C. et al. Earth Syst. Sci. Data 12, 61–76 (2020)
WestSiberia_6yrsincelastfire:60.75,89.4167	60.75	89.4167		-6.5	R. Lawrence, C. et al. Earth Syst. Sci. Data 12, 61–76 (2020)
WestSiberia_6yrsincelastfire:60.75,89.4167	60.75	89.4167		-167.6	R. Lawrence, C. et al. Earth Syst. Sci. Data 12, 61–76 (2020)
WestSiberia_140yrsincelastfire:60.7447,89.4387	60.7447	89.4387		33.7	R. Lawrence, C. et al. Earth Syst. Sci. Data 12, 61–76 (2020)
WestSiberia_140yrsincelastfire:60.7447,89.4387	60.7447	89.4387		27.9	R. Lawrence, C. et al. Earth Syst. Sci. Data 12, 61–76 (2020)
WestSiberia_140yrsincelastfire:60.7447,89.4387	60.7447	89.4387		-2.7	R. Lawrence, C. et al. Earth Syst. Sci. Data 12, 61–76 (2020)
WestSiberia_140yrsincelastfire:60.7447,89.4387	60.7447	89.4387		-89.8	R. Lawrence, C. et al. Earth Syst. Sci. Data 12, 61–76 (2020)
WestSiberia_36yrsincelastfire:60.7284,89.149	60.7284	89.149		-59.6	R. Lawrence, C. et al. Earth Syst. Sci. Data 12, 61–76 (2020)
WestSiberia_36yrsincelastfire:60.7284,89.149	60.7284	89.149		-158.7	R. Lawrence, C. et al. Earth Syst. Sci. Data 12, 61–76 (2020)
Peat Bugristoye	58.25	85.3333		-445.709	R. Lawrence, C. et al. Earth Syst. Sci. Data 12, 61–76 (2020)
Siberia	68.8	161.4	-27.59		R. Lawrence, C. et al. Earth Syst. Sci. Data 12, 61–76 (2020)
Siberia	68.8	161.4	-26.96		R. Lawrence, C. et al. Earth Syst. Sci. Data 12, 61–76 (2020)
Siberia	68.8	161.4	-26.81		R. Lawrence, C. et al. Earth Syst. Sci. Data 12, 61–76 (2020)
Siberia	68.8	161.4	-26.4		R. Lawrence, C. et al. Earth Syst. Sci. Data 12, 61–76 (2020)
Seward Peninsula	66.5783	-164.416		-272.896	R. Lawrence, C. et al. Earth Syst. Sci. Data 12, 61–76 (2020)
Seward Peninsula	66.5783	-164.416		-131.224	R. Lawrence, C. et al. Earth Syst. Sci. Data 12, 61–76 (2020)
Seward Peninsula	66.5783	-164.416		-104.876	R. Lawrence, C. et al. Earth Syst. Sci. Data 12, 61–76 (2020)
Hess Creek	65.5676	-148.925		-937.17	R. Lawrence, C. et al. Earth Syst. Sci. Data 12, 61–76 (2020)
Hess Creek	65.5676	-148.925		-895.85	R. Lawrence, C. et al. Earth Syst. Sci. Data 12, 61–76 (2020)
Hess Creek	65.5676	-148.925	-16.42	-844.54	R. Lawrence, C. et al. Earth Syst. Sci. Data 12, 61–76 (2020)
Hess Creek	65.5676	-148.925	-12.49	-826.89	R. Lawrence, C. et al. Earth Syst. Sci. Data 12, 61–76 (2020)
Hess Creek	65.5676	-148.925		-758.08	R. Lawrence, C. et al. Earth Syst. Sci. Data 12, 61–76 (2020)
Hess Creek	65.5676	-148.925	-21.42	-678.99	R. Lawrence, C. et al. Earth Syst. Sci. Data 12, 61–76 (2020)
Hess Creek	65.5676	-148.925	-21.25	-650.24	R. Lawrence, C. et al. Earth Syst. Sci. Data 12, 61–76 (2020)
Hess Creek	65.5676	-148.925		-514.15	R. Lawrence, C. et al. Earth Syst. Sci. Data 12, 61–76 (2020)
Hess Creek	65.5676	-148.925		-452.37	R. Lawrence, C. et al. Earth Syst. Sci. Data 12, 61–76 (2020)
Hess Creek	65.5676	-148.925	-24.07	-381.31	R. Lawrence, C. et al. Earth Syst. Sci. Data 12, 61–76 (2020)
Hess Creek	65.5676	-148.925	-25.93	-336.11	R. Lawrence, C. et al. Earth Syst. Sci. Data 12, 61–76 (2020)
Hess Creek	65.5676	-148.925		-313.82	R. Lawrence, C. et al. Earth Syst. Sci. Data 12, 61–76 (2020)
Hess Creek	65.5676	-148.925		-239.37	R. Lawrence, C. et al. Earth Syst. Sci. Data 12, 61–76 (2020)
Hess Creek	65.5676	-148.925	-26.08	-225.11	R. Lawrence, C. et al. Earth Syst. Sci. Data 12, 61–76 (2020)
Hess Creek	65.5676	-148.925		-211.76	R. Lawrence, C. et al. Earth Syst. Sci. Data 12, 61–76 (2020)
Hess Creek	65.5676	-148.925	-26.96	-130.86	R. Lawrence, C. et al. Earth Syst. Sci. Data 12, 61–76 (2020)
Hess Creek	65.5676	-148.925		-128.7	R. Lawrence, C. et al. Earth Syst. Sci. Data 12, 61–76 (2020)
Hess Creek	65.5676	-148.925		-80.99	R. Lawrence, C. et al. Earth Syst. Sci. Data 12, 61–76 (2020)
Hess Creek	65.5676	-148.925		-45.77	R. Lawrence, C. et al. Earth Syst. Sci. Data 12, 61–76 (2020)
Hess Creek	65.5676	-148.925		-15.67	R. Lawrence, C. et al. Earth Syst. Sci. Data 12, 61–76 (2020)
Hess Creek	65.5676	-148.925		1.54	R. Lawrence, C. et al. Earth Syst. Sci. Data 12, 61–76 (2020)
Hess Creek	65.5676	-148.925		55.72	R. Lawrence, C. et al. Earth Syst. Sci. Data 12, 61–76 (2020)
Hess Creek	65.5676	-148.925		58.24	R. Lawrence, C. et al. Earth Syst. Sci. Data 12, 61–76 (2020)
Hess Creek	65.5676	-148.925		105.67	R. Lawrence, C. et al. Earth Syst. Sci. Data 12, 61–76 (2020)
Hess Creek	65.5676	-148.925		145.93	R. Lawrence, C. et al. Earth Syst. Sci. Data 12, 61–76 (2020)
Hess Creek	65.5676	-148.925		165.71	R. Lawrence, C. et al. Earth Syst. Sci. Data 12, 61–76 (2020)
Hess Creek	65.5676	-148.925		220.94	R. Lawrence, C. et al. Earth Syst. Sci. Data 12, 61–76 (2020)
Hess Creek	65.5676	-148.925	-30.46		R. Lawrence, C. et al. Earth Syst. Sci. Data 12, 61–76 (2020)
Hess Creek	65.5676	-148.925	-29.15		R. Lawrence, C. et al. Earth Syst. Sci. Data 12, 61–76 (2020)
Hess Creek	65.5676	-148.925	-27.82		R. Lawrence, C. et al. Earth Syst. Sci. Data 12, 61–76 (2020)
Hess Creek	65.5676	-148.925	-26.98		R. Lawrence, C. et al. Earth Syst. Sci. Data 12, 61–76 (2020)
Hess Creek	65.5676	-148.925	-26.65		R. Lawrence, C. et al. Earth Syst. Sci. Data 12, 61–76 (2020)
Hess Creek	65.5676	-148.925	-26.43		R. Lawrence, C. et al. Earth Syst. Sci. Data 12, 61–76 (2020)
Hess Creek	65.5676	-148.925	-22.95		R. Lawrence, C. et al. Earth Syst. Sci. Data 12, 61–76 (2020)
North Slope tundra	64.875	-147.767		-377.675	R. Lawrence, C. et al. Earth Syst. Sci. Data 12, 61–76 (2020)
North Slope tundra	64.875	-147.767		-196.756	R. Lawrence, C. et al. Earth Syst. Sci. Data 12, 61–76 (2020)
GillesCreek 4:64.363,-145.5787	64.363	-145.579		166.6	R. Lawrence, C. et al. Earth Syst. Sci. Data 12, 61–76 (2020)
GillesCreek 4:64.363,-145.5787	64.363	-145.579		131.3	R. Lawrence, C. et al. Earth Syst. Sci. Data 12, 61–76 (2020)
GillesCreek 4:64.363,-145.5787	64.363	-145.579		116.7	R. Lawrence, C. et al. Earth Syst. Sci. Data 12, 61–76 (2020)
GillesCreek 4:64.363,-145.5787	64.363	-145.579		69	R. Lawrence, C. et al. Earth Syst. Sci. Data 12, 61–76 (2020)
GillesCreek 1:64.3289,-145.8797	64.3289	-145.88		211.3	R. Lawrence, C. et al. Earth Syst. Sci. Data 12, 61–76 (2020)
GillesCreek 1:64.3289,-145.8797	64.3289	-145.88		110.9	R. Lawrence, C. et al. Earth Syst. Sci. Data 12, 61–76 (2020)
GillesCreek 1:64.3289,-145.8797	64.3289	-145.88		98.8	R. Lawrence, C. et al. Earth Syst. Sci. Data 12, 61–76 (2020)
GillesCreek 1:64.3289,-145.8797	64.3289	-145.88		71.6	R. Lawrence, C. et al. Earth Syst. Sci. Data 12, 61–76 (2020)
GillesCreek 3:64.3248,-145.893	64.3248	-145.893		189.8	R. Lawrence, C. et al. Earth Syst. Sci. Data 12, 61–76 (2020)
GillesCreek 3:64.3248,-145.893	64.3248	-145.893		122.5	R. Lawrence, C. et al. Earth Syst. Sci. Data 12, 61–76 (2020)
GillesCreek 3:64.3248,-145.893	64.3248	-145.893		93.6	R. Lawrence, C. et al. Earth Syst. Sci. Data 12, 61–76 (2020)
GillesCreek 3:64.3248,-145.893	64.3248	-145.893		-127	R. Lawrence, C. et al. Earth Syst. Sci. Data 12, 61–76 (2020)
GillesCreek 2:64.3078,-145.9426	64.3078	-145.943		103.9	R. Lawrence, C. et al. Earth Syst. Sci. Data 12, 61–76 (2020)
GillesCreek 2:64.3078,-145.9426	64.3078	-145.943		90	R. Lawrence, C. et al. Earth Syst. Sci. Data 12, 61–76 (2020)
GillesCreek 2:64.3078,-145.9426	64.3078	-145.943		60.7	R. Lawrence, C. et al. Earth Syst. Sci. Data 12, 61–76 (2020)
GillesCreek 2:64.3078,-145.9426	64.3078	-145.943		26	R. Lawrence, C. et al. Earth Syst. Sci. Data 12, 61–76 (2020)
EML	63.9	-149.3	-26.71		R. Lawrence, C. et al. Earth Syst. Sci. Data 12, 61–76 (2020)
EML	63.9	-149.3	-25.6		R. Lawrence, C. et al. Earth Syst. Sci. Data 12, 61–76 (2020)
Itkillik	68.6	-149.7	-29.52		R. Lawrence, C. et al. Earth Syst. Sci. Data 12, 61–76 (2020)
Itkillik	68.6	-149.7	-26.28		R. Lawrence, C. et al. Earth Syst. Sci. Data 12, 61–76 (2020)
Itkillik	68.6	-149.7	-26.27		R. Lawrence, C. et al. Earth Syst. Sci. Data 12, 61–76 (2020)
Mackenzie Valley	65.16	-126.88		-554.214	R. Lawrence, C. et al. Earth Syst. Sci. Data 12, 61–76 (2020)
Ray's Camp, NWT	64.8	-110.6	-26.3	33	R. Lawrence, C. et al. Earth Syst. Sci. Data 12, 61–76 (2020)
tla	63.3	-128.5		-493.229	R. Lawrence, C. et al. Earth Syst. Sci. Data 12, 61–76 (2020)
tla	63.3	-128.5		-311.651	R. Lawrence, C. et al. Earth Syst. Sci. Data 12, 61–76 (2020)
Yellowknife, NWT	62.5	-115	-26.7		R. Lawrence, C. et al. Earth Syst. Sci. Data 12, 61–76 (2020)
Martin River Peatland	61.8	-121.4		-98.1651	R. Lawrence, C. et al. Earth Syst. Sci. Data 12, 61–76 (2020)
Martin River Peatland	61.8	-121.4		-92.5343	R. Lawrence, C. et al. Earth Syst. Sci. Data 12, 61–76 (2020)
Martin River Peatland	61.8	-121.4		-53.301	R. Lawrence, C. et al. Earth Syst. Sci. Data 12, 61–76 (2020)
Martin River Peatland	61.8	-121.4		-37.8557	R. Lawrence, C. et al. Earth Syst. Sci. Data 12, 61–76 (2020)
Wood Buffalo, Alberta	60.6	-115.3	-26.8		R. Lawrence, C. et al. Earth Syst. Sci. Data 12, 61–76 (2020)
Selwyn Lake	59.88	-104.2		-304.329	R. Lawrence, C. et al. Earth Syst. Sci. Data 12, 61–76 (2020)
Selwyn Lake	59.88	-104.2		-276.958	R. Lawrence, C. et al. Earth Syst. Sci. Data 12, 61–76 (2020)
Selwyn Lake	59.88	-104.2		-235.773	R. Lawrence, C. et al. Earth Syst. Sci. Data 12, 61–76 (2020)
Selwyn Lake	59.88	-104.2		-197.755	R. Lawrence, C. et al. Earth Syst. Sci. Data 12, 61–76 (2020)
Selwyn Lake	59.88	-104.2		-195.755	R. Lawrence, C. et al. Earth Syst. Sci. Data 12, 61–76 (2020)
Selwyn Lake	59.88	-104.2		-182.023	R. Lawrence, C. et al. Earth Syst. Sci. Data 12, 61–76 (2020)
Selwyn Lake	59.88	-104.2		-130.142	R. Lawrence, C. et al. Earth Syst. Sci. Data 12, 61–76 (2020)
Selwyn Lake	59.88	-104.2		5.36727	R. Lawrence, C. et al. Earth Syst. Sci. Data 12, 61–76 (2020)
Zama	59.15	-118.7		-162.028	R. Lawrence, C. et al. Earth Syst. Sci. Data 12, 61–76 (2020)
Rainbow	58.5	-119.47		-124.71	R. Lawrence, C. et al. Earth Syst. Sci. Data 12, 61–76 (2020)
Rainbow	58.5	-119.47		-60.3457	R. Lawrence, C. et al. Earth Syst. Sci. Data 12, 61–76 (2020)
Peatland_Rainbow Lake	58.2833	-119.367	-27.3	-412.311	R. Lawrence, C. et al. Earth Syst. Sci. Data 12, 61–76 (2020)
Peatland_Rainbow Lake	58.2833	-119.367	-27.1	-374.569	R. Lawrence, C. et al. Earth Syst. Sci. Data 12, 61–76 (2020)
SlaveLake	55.06	-114.13		-152.335	R. Lawrence, C. et al. Earth Syst. Sci. Data 12, 61–76 (2020)
Upper Pinto	53.58	-118.02		-156.02	R. Lawrence, C. et al. Earth Syst. Sci. Data 12, 61–76 (2020)
Upper Pinto	53.58	-118.02		-119.532	R. Lawrence, C. et al. Earth Syst. Sci. Data 12, 61–76 (2020)
Upper Pinto	53.58	-118.02		-42.9461	R. Lawrence, C. et al. Earth Syst. Sci. Data 12, 61–76 (2020)
Upper Pinto	53.58	-118.02		0.297188	R. Lawrence, C. et al. Earth Syst. Sci. Data 12, 61–76 (2020)
Simirlik tiol Park	73.13	-80		-331.08	R. Lawrence, C. et al. Earth Syst. Sci. Data 12, 61–76 (2020)
Simirlik tiol Park	73.13	-80		-260.113	R. Lawrence, C. et al. Earth Syst. Sci. Data 12, 61–76 (2020)
Simirlik tiol Park	73.13	-80		-107.102	R. Lawrence, C. et al. Earth Syst. Sci. Data 12, 61–76 (2020)
Simirlik tiol Park	73.13	-80		-80.0224	R. Lawrence, C. et al. Earth Syst. Sci. Data 12, 61–76 (2020)
Simirlik tiol Park	73.13	-80		-34.2557	R. Lawrence, C. et al. Earth Syst. Sci. Data 12, 61–76 (2020)
Simirlik tiol Park	73.13	-80		6.24374	R. Lawrence, C. et al. Earth Syst. Sci. Data 12, 61–76 (2020)
Windy Lake, Nuvut	68.1	-106.6	-26.2	7	R. Lawrence, C. et al. Earth Syst. Sci. Data 12, 61–76 (2020)
Baillie Bog	64.71	-105.58		-470.002	R. Lawrence, C. et al. Earth Syst. Sci. Data 12, 61–76 (2020)
Baillie Bog	64.71	-105.58		-330.247	R. Lawrence, C. et al. Earth Syst. Sci. Data 12, 61–76 (2020)

## Sheet: Soil and Peat (Beaufort Sea)
Location	Lat	Lon	δ13C (‰)	Δ14C (‰)	Reference
Rainbow Lake	58.28	-119.37		-442.545	Treat, C. C. et al. J. Geophys. Res. Biogeosciences 121, 78–94 (2016)
Rainbow Lake	58.28	-119.37		-527.899	Treat, C. C. et al. J. Geophys. Res. Biogeosciences 121, 78–94 (2016)
Rainbow Lake	58.28	-119.37		-678.851	Treat, C. C. et al. J. Geophys. Res. Biogeosciences 121, 78–94 (2016)
Rainbow Lake	58.28	-119.37		-292.475	Treat, C. C. et al. J. Geophys. Res. Biogeosciences 121, 78–94 (2016)
Rainbow Lake	58.28	-119.37		-467.308	Treat, C. C. et al. J. Geophys. Res. Biogeosciences 121, 78–94 (2016)
Rainbow Lake	58.28	-119.37		-493.814	Treat, C. C. et al. J. Geophys. Res. Biogeosciences 121, 78–94 (2016)
Rainbow Lake	58.28	-119.37		-594.924	Treat, C. C. et al. J. Geophys. Res. Biogeosciences 121, 78–94 (2016)
Rainbow Lake	58.28	-119.37		-379.167	Treat, C. C. et al. J. Geophys. Res. Biogeosciences 121, 78–94 (2016)
Rainbow Lake	58.28	-119.37		-416.631	Treat, C. C. et al. J. Geophys. Res. Biogeosciences 121, 78–94 (2016)
Rainbow Lake	58.28	-119.37		-542.935	Treat, C. C. et al. J. Geophys. Res. Biogeosciences 121, 78–94 (2016)
Rainbow Lake	58.28	-119.37		-641.224	Treat, C. C. et al. J. Geophys. Res. Biogeosciences 121, 78–94 (2016)
Rainbow Lake	58.28	-119.37		-505.646	Treat, C. C. et al. J. Geophys. Res. Biogeosciences 121, 78–94 (2016)
Three Day Lake	65.16	-126.88		-57.006	Treat, C. C. et al. J. Geophys. Res. Biogeosciences 121, 78–94 (2016)
Three Day Lake	65.16	-126.88		-440.266	Treat, C. C. et al. J. Geophys. Res. Biogeosciences 121, 78–94 (2016)
Antoine Lake	61.73	-121.75		-665.684	Treat, C. C. et al. J. Geophys. Res. Biogeosciences 121, 78–94 (2016)
BULMER LAKE	62.72	-121		-684.29	Treat, C. C. et al. J. Geophys. Res. Biogeosciences 121, 78–94 (2016)
Grafe River	65.1	-127.53		-566.339	Treat, C. C. et al. J. Geophys. Res. Biogeosciences 121, 78–94 (2016)
Grafe River	65.1	-127.53		-577.002	Treat, C. C. et al. J. Geophys. Res. Biogeosciences 121, 78–94 (2016)
Grafe River	65.1	-127.53		-668.584	Treat, C. C. et al. J. Geophys. Res. Biogeosciences 121, 78–94 (2016)
Grafe River	65.1	-127.53		-724.35	Treat, C. C. et al. J. Geophys. Res. Biogeosciences 121, 78–94 (2016)
HORN PLATEAU	61.95	-120.04		-460.784	Treat, C. C. et al. J. Geophys. Res. Biogeosciences 121, 78–94 (2016)
HORN PLATEAU	61.95	-120.04		-518.535	Treat, C. C. et al. J. Geophys. Res. Biogeosciences 121, 78–94 (2016)
Inuvik East	68.34	-133.4		-538.488	Treat, C. C. et al. J. Geophys. Res. Biogeosciences 121, 78–94 (2016)
Inuvik East	68.34	-133.4		-567.417	Treat, C. C. et al. J. Geophys. Res. Biogeosciences 121, 78–94 (2016)
Town Site	61.81	-121.35		-173.579	Treat, C. C. et al. J. Geophys. Res. Biogeosciences 121, 78–94 (2016)
Willow Lake River	62.79	-123.12		-144.265	Treat, C. C. et al. J. Geophys. Res. Biogeosciences 121, 78–94 (2016)
Willow Lake River	62.79	-123.12		-57.006	Treat, C. C. et al. J. Geophys. Res. Biogeosciences 121, 78–94 (2016)
Willow Lake River	62.79	-123.12		-557.063	Treat, C. C. et al. J. Geophys. Res. Biogeosciences 121, 78–94 (2016)
Willow Lake River	62.79	-123.12		-662.338	Treat, C. C. et al. J. Geophys. Res. Biogeosciences 121, 78–94 (2016)
Wrigley Ferry	62.28	-122.61		-0.18669	Treat, C. C. et al. J. Geophys. Res. Biogeosciences 121, 78–94 (2016)
Wrigley Ferry	62.28	-122.61		-144.265	Treat, C. C. et al. J. Geophys. Res. Biogeosciences 121, 78–94 (2016)
Wrigley Ferry	62.28	-122.61		-275.741	Treat, C. C. et al. J. Geophys. Res. Biogeosciences 121, 78–94 (2016)
HORN PLATEAU	61.95	-120.04		-624.182	Treat, C. C. et al. J. Geophys. Res. Biogeosciences 121, 78–94 (2016)
KFA906	68.28	-133.45		-366.064	Treat, C. C. et al. J. Geophys. Res. Biogeosciences 121, 78–94 (2016)
KM184	67.8	-133.76		-557.063	Treat, C. C. et al. J. Geophys. Res. Biogeosciences 121, 78–94 (2016)
Martin River	61.86	-121		-597.048	Treat, C. C. et al. J. Geophys. Res. Biogeosciences 121, 78–94 (2016)
Town Site	61.81	-121.35		-171.519	Treat, C. C. et al. J. Geophys. Res. Biogeosciences 121, 78–94 (2016)
Willow Lake River	62.79	-123.12		-693.201	Treat, C. C. et al. J. Geophys. Res. Biogeosciences 121, 78–94 (2016)
Wrigley Ferry	62.28	-122.61		-489.525	Treat, C. C. et al. J. Geophys. Res. Biogeosciences 121, 78–94 (2016)
Natla	63.3	-128.5		-147.515	Treat, C. C. et al. J. Geophys. Res. Biogeosciences 121, 78–94 (2016)
Natla	63.3	-128.5		-314.393	Treat, C. C. et al. J. Geophys. Res. Biogeosciences 121, 78–94 (2016)
Natla	63.3	-128.5		-495.248	Treat, C. C. et al. J. Geophys. Res. Biogeosciences 121, 78–94 (2016)
Natla	63.3	-128.5		-620.447	Treat, C. C. et al. J. Geophys. Res. Biogeosciences 121, 78–94 (2016)
Natla	63.3	-128.5		-693.223	Treat, C. C. et al. J. Geophys. Res. Biogeosciences 121, 78–94 (2016)
Natla	63.3	-128.5		-650.82	Treat, C. C. et al. J. Geophys. Res. Biogeosciences 121, 78–94 (2016)
Natla	63.3	-128.5		-660.253	Treat, C. C. et al. J. Geophys. Res. Biogeosciences 121, 78–94 (2016)
Martin_River	61.8	-121.4		-98.0062	Treat, C. C. et al. J. Geophys. Res. Biogeosciences 121, 78–94 (2016)
Martin_River	61.8	-121.4		-143.955	Treat, C. C. et al. J. Geophys. Res. Biogeosciences 121, 78–94 (2016)
Martin_River	61.8	-121.4		-204.575	Treat, C. C. et al. J. Geophys. Res. Biogeosciences 121, 78–94 (2016)
Martin_River	61.8	-121.4		-335.941	Treat, C. C. et al. J. Geophys. Res. Biogeosciences 121, 78–94 (2016)
Martin_River	61.8	-121.4		-435.865	Treat, C. C. et al. J. Geophys. Res. Biogeosciences 121, 78–94 (2016)
Martin_River	61.8	-121.4		-527.271	Treat, C. C. et al. J. Geophys. Res. Biogeosciences 121, 78–94 (2016)
Martin_River	61.8	-121.4		-103.603	Treat, C. C. et al. J. Geophys. Res. Biogeosciences 121, 78–94 (2016)
Martin_River	61.8	-121.4		-143.955	Treat, C. C. et al. J. Geophys. Res. Biogeosciences 121, 78–94 (2016)
Martin_River	61.8	-121.4		-28.0547	Treat, C. C. et al. J. Geophys. Res. Biogeosciences 121, 78–94 (2016)
Martin_River	61.8	-121.4		-143.955	Treat, C. C. et al. J. Geophys. Res. Biogeosciences 121, 78–94 (2016)
Martin_River	61.8	-121.4		-43.6573	Treat, C. C. et al. J. Geophys. Res. Biogeosciences 121, 78–94 (2016)
Martin_River	61.8	-121.4		-143.955	Treat, C. C. et al. J. Geophys. Res. Biogeosciences 121, 78–94 (2016)
Martin_River	61.8	-121.4		-59.0095	Treat, C. C. et al. J. Geophys. Res. Biogeosciences 121, 78–94 (2016)
Martin_River	61.8	-121.4		-143.955	Treat, C. C. et al. J. Geophys. Res. Biogeosciences 121, 78–94 (2016)
Martin_River	61.8	-121.4		-143.955	Treat, C. C. et al. J. Geophys. Res. Biogeosciences 121, 78–94 (2016)
Martin_River	61.8	-121.4		-592.36	Treat, C. C. et al. J. Geophys. Res. Biogeosciences 121, 78–94 (2016)
Selwyn Lake	59.88	-104.2		-1.7823	Treat, C. C. et al. J. Geophys. Res. Biogeosciences 121, 78–94 (2016)
Selwyn Lake	59.88	-104.2		-136.328	Treat, C. C. et al. J. Geophys. Res. Biogeosciences 121, 78–94 (2016)
Selwyn Lake	59.88	-104.2		-187.84	Treat, C. C. et al. J. Geophys. Res. Biogeosciences 121, 78–94 (2016)
Selwyn Lake	59.88	-104.2		-201.474	Treat, C. C. et al. J. Geophys. Res. Biogeosciences 121, 78–94 (2016)
Selwyn Lake	59.88	-104.2		-203.46	Treat, C. C. et al. J. Geophys. Res. Biogeosciences 121, 78–94 (2016)
Selwyn Lake	59.88	-104.2		-241.208	Treat, C. C. et al. J. Geophys. Res. Biogeosciences 121, 78–94 (2016)
Selwyn Lake	59.88	-104.2		-282.099	Treat, C. C. et al. J. Geophys. Res. Biogeosciences 121, 78–94 (2016)
Selwyn Lake	59.88	-104.2		-309.276	Treat, C. C. et al. J. Geophys. Res. Biogeosciences 121, 78–94 (2016)
Selwyn Lake	59.88	-104.2		-337.489	Treat, C. C. et al. J. Geophys. Res. Biogeosciences 121, 78–94 (2016)
Selwyn Lake	59.88	-104.2		-372.801	Treat, C. C. et al. J. Geophys. Res. Biogeosciences 121, 78–94 (2016)
Selwyn Lake	59.88	-104.2		-388.224	Treat, C. C. et al. J. Geophys. Res. Biogeosciences 121, 78–94 (2016)
Selwyn Lake	59.88	-104.2		-483.506	Treat, C. C. et al. J. Geophys. Res. Biogeosciences 121, 78–94 (2016)
Selwyn Lake	59.88	-104.2		-62.3707	Treat, C. C. et al. J. Geophys. Res. Biogeosciences 121, 78–94 (2016)
Selwyn Lake	59.88	-104.2		-271.748	Treat, C. C. et al. J. Geophys. Res. Biogeosciences 121, 78–94 (2016)
Selwyn Lake	59.88	-104.2		-516.483	Treat, C. C. et al. J. Geophys. Res. Biogeosciences 121, 78–94 (2016)
Selwyn Lake	59.88	-104.2		-487.987	Treat, C. C. et al. J. Geophys. Res. Biogeosciences 121, 78–94 (2016)
Inuvik	68.32	-133.42		-115.763	Treat, C. C. et al. J. Geophys. Res. Biogeosciences 121, 78–94 (2016)
Inuvik	68.32	-133.42		-232.752	Treat, C. C. et al. J. Geophys. Res. Biogeosciences 121, 78–94 (2016)
Inuvik	68.32	-133.42		-291.508	Treat, C. C. et al. J. Geophys. Res. Biogeosciences 121, 78–94 (2016)
Inuvik	68.32	-133.42		-325.083	Treat, C. C. et al. J. Geophys. Res. Biogeosciences 121, 78–94 (2016)
Inuvik	68.32	-133.42		-378.318	Treat, C. C. et al. J. Geophys. Res. Biogeosciences 121, 78–94 (2016)
Inuvik	68.32	-133.42		-434.439	Treat, C. C. et al. J. Geophys. Res. Biogeosciences 121, 78–94 (2016)
Inuvik	68.32	-133.42		-441.436	Treat, C. C. et al. J. Geophys. Res. Biogeosciences 121, 78–94 (2016)
Inuvik	68.32	-133.42		-455.171	Treat, C. C. et al. J. Geophys. Res. Biogeosciences 121, 78–94 (2016)
Inuvik	68.32	-133.42		-235.03	Treat, C. C. et al. J. Geophys. Res. Biogeosciences 121, 78–94 (2016)
Inuvik	68.32	-133.42		-267.644	Treat, C. C. et al. J. Geophys. Res. Biogeosciences 121, 78–94 (2016)
Inuvik	68.32	-133.42		-370.052	Treat, C. C. et al. J. Geophys. Res. Biogeosciences 121, 78–94 (2016)
Inuvik	68.32	-133.42		-424.774	Treat, C. C. et al. J. Geophys. Res. Biogeosciences 121, 78–94 (2016)
Inuvik	68.32	-133.42		-437.52	Treat, C. C. et al. J. Geophys. Res. Biogeosciences 121, 78–94 (2016)
Inuvik	68.32	-133.42		-253.479	Treat, C. C. et al. J. Geophys. Res. Biogeosciences 121, 78–94 (2016)
Inuvik	68.32	-133.42		-320.023	Treat, C. C. et al. J. Geophys. Res. Biogeosciences 121, 78–94 (2016)
Inuvik	68.32	-133.42		-345.764	Treat, C. C. et al. J. Geophys. Res. Biogeosciences 121, 78–94 (2016)
Inuvik	68.32	-133.42		-375.215	Treat, C. C. et al. J. Geophys. Res. Biogeosciences 121, 78–94 (2016)
Inuvik	68.32	-133.42		-418.736	Treat, C. C. et al. J. Geophys. Res. Biogeosciences 121, 78–94 (2016)
MacKenzie_Delta	69.15	-134.28		-213.275	Treat, C. C. et al. J. Geophys. Res. Biogeosciences 121, 78–94 (2016)
MacKenzie_Delta	69.15	-134.28		-453.038	Treat, C. C. et al. J. Geophys. Res. Biogeosciences 121, 78–94 (2016)
low-arctic	68.32	-133.42		-177.754	Treat, C. C. et al. J. Geophys. Res. Biogeosciences 121, 78–94 (2016)
low-arctic	68.32	-133.42		-241.667	Treat, C. C. et al. J. Geophys. Res. Biogeosciences 121, 78–94 (2016)
low-arctic	68.32	-133.42		-349.329	Treat, C. C. et al. J. Geophys. Res. Biogeosciences 121, 78–94 (2016)
low-arctic	68.32	-133.42		-384.7	Treat, C. C. et al. J. Geophys. Res. Biogeosciences 121, 78–94 (2016)
low-arctic	68.32	-133.42		-431.891	Treat, C. C. et al. J. Geophys. Res. Biogeosciences 121, 78–94 (2016)
low-arctic	68.32	-133.42		-470.805	Treat, C. C. et al. J. Geophys. Res. Biogeosciences 121, 78–94 (2016)
low-arctic	68.32	-133.42		-625.615	Treat, C. C. et al. J. Geophys. Res. Biogeosciences 121, 78–94 (2016)
low-arctic	69.12	-134.18		-24.3699	Treat, C. C. et al. J. Geophys. Res. Biogeosciences 121, 78–94 (2016)
low-arctic	69.12	-134.18		-77.9803	Treat, C. C. et al. J. Geophys. Res. Biogeosciences 121, 78–94 (2016)
low-arctic	69.12	-134.18		-243.553	Treat, C. C. et al. J. Geophys. Res. Biogeosciences 121, 78–94 (2016)
low-arctic	69.12	-134.18		-290.085	Treat, C. C. et al. J. Geophys. Res. Biogeosciences 121, 78–94 (2016)
NormanWells	65.21	-127.01		-19.7576	Treat, C. C. et al. J. Geophys. Res. Biogeosciences 121, 78–94 (2016)
NormanWells	65.21	-127.01		-19.7576	Treat, C. C. et al. J. Geophys. Res. Biogeosciences 121, 78–94 (2016)
NormanWells	65.21	-127.01		-381.406	Treat, C. C. et al. J. Geophys. Res. Biogeosciences 121, 78–94 (2016)
NormanWells	65.21	-127.01		-504.354	Treat, C. C. et al. J. Geophys. Res. Biogeosciences 121, 78–94 (2016)
NormanWells	65.21	-127.01		-599.887	Treat, C. C. et al. J. Geophys. Res. Biogeosciences 121, 78–94 (2016)
NormanWells	65.21	-127.01		-677.811	Treat, C. C. et al. J. Geophys. Res. Biogeosciences 121, 78–94 (2016)
NormanWells	65.21	-127.01		-295.027	Treat, C. C. et al. J. Geophys. Res. Biogeosciences 121, 78–94 (2016)
NormanWells	65.21	-127.01		-414.378	Treat, C. C. et al. J. Geophys. Res. Biogeosciences 121, 78–94 (2016)
NormanWells	65.21	-127.01		-599.389	Treat, C. C. et al. J. Geophys. Res. Biogeosciences 121, 78–94 (2016)
NormanWells	65.21	-127.01		-688.847	Treat, C. C. et al. J. Geophys. Res. Biogeosciences 121, 78–94 (2016)
NormanWells	65.21	-127.01		-21.9516	Treat, C. C. et al. J. Geophys. Res. Biogeosciences 121, 78–94 (2016)
NormanWells	65.21	-127.01		-83.2579	Treat, C. C. et al. J. Geophys. Res. Biogeosciences 121, 78–94 (2016)
NormanWells	65.21	-127.01		-392.85	Treat, C. C. et al. J. Geophys. Res. Biogeosciences 121, 78–94 (2016)
NormanWells	65.21	-127.01		-533.103	Treat, C. C. et al. J. Geophys. Res. Biogeosciences 121, 78–94 (2016)
NormanWells	65.21	-127.01		-661.361	Treat, C. C. et al. J. Geophys. Res. Biogeosciences 121, 78–94 (2016)
NormanWells	65.21	-127.01		-338.713	Treat, C. C. et al. J. Geophys. Res. Biogeosciences 121, 78–94 (2016)
NormanWells	65.21	-127.01		-447.238	Treat, C. C. et al. J. Geophys. Res. Biogeosciences 121, 78–94 (2016)
	61.3	-123.6		-141.362	Treat, C. C. et al. J. Geophys. Res. Biogeosciences 121, 78–94 (2016)
	63.37	-123		-141.362	Treat, C. C. et al. J. Geophys. Res. Biogeosciences 121, 78–94 (2016)
Tuktoyaktuk	69.43	-133.02		-357.757	Treat, C. C. et al. J. Geophys. Res. Biogeosciences 121, 78–94 (2016)
Inuvik	68.32	-133.42		-639.613	Treat, C. C. et al. J. Geophys. Res. Biogeosciences 121, 78–94 (2016)
Inuvik	68.32	-133.42		-471.463	Treat, C. C. et al. J. Geophys. Res. Biogeosciences 121, 78–94 (2016)
Inuvik	68.32	-133.42		-496.894	Treat, C. C. et al. J. Geophys. Res. Biogeosciences 121, 78–94 (2016)
MacKenzie_Delta	69.15	-134.28		-669.22	Treat, C. C. et al. J. Geophys. Res. Biogeosciences 121, 78–94 (2016)
low-arctic	69.12	-134.18		-306.679	Treat, C. C. et al. J. Geophys. Res. Biogeosciences 121, 78–94 (2016)
NormanWells	65.21	-127.01		-688.46	Treat, C. C. et al. J. Geophys. Res. Biogeosciences 121, 78–94 (2016)
NormanWells	65.21	-127.01		-697.63	Treat, C. C. et al. J. Geophys. Res. Biogeosciences 121, 78–94 (2016)
NormanWells	65.21	-127.01		-692.697	Treat, C. C. et al. J. Geophys. Res. Biogeosciences 121, 78–94 (2016)
NormanWells	65.21	-127.01		-658.137	Treat, C. C. et al. J. Geophys. Res. Biogeosciences 121, 78–94 (2016)
CampbellCreek	69.29	-133.25		-592.867	Treat, C. C. et al. J. Geophys. Res. Biogeosciences 121, 78–94 (2016)
CampbellCreek	69.29	-133.25		-553.024	Treat, C. C. et al. J. Geophys. Res. Biogeosciences 121, 78–94 (2016)
CampbellCreek	69.29	-133.25		-663.055	Treat, C. C. et al. J. Geophys. Res. Biogeosciences 121, 78–94 (2016)
CampbellCreek	69.29	-133.25		-423.081	Treat, C. C. et al. J. Geophys. Res. Biogeosciences 121, 78–94 (2016)
CampbellCreek	69.29	-133.25		-102.486	Treat, C. C. et al. J. Geophys. Res. Biogeosciences 121, 78–94 (2016)
CampbellCreek	69.29	-133.25		-464.603	Treat, C. C. et al. J. Geophys. Res. Biogeosciences 121, 78–94 (2016)
CampbellCreek	69.29	-133.25		-650.234	Treat, C. C. et al. J. Geophys. Res. Biogeosciences 121, 78–94 (2016)
CampbellCreek	69.29	-133.25		-678.223	Treat, C. C. et al. J. Geophys. Res. Biogeosciences 121, 78–94 (2016)
CampbellCreek	69.29	-133.25		-612.161	Treat, C. C. et al. J. Geophys. Res. Biogeosciences 121, 78–94 (2016)
Kukjuk	69.49	-132.67		-393.627	Treat, C. C. et al. J. Geophys. Res. Biogeosciences 121, 78–94 (2016)
Kukjuk	69.49	-132.67		-446.301	Treat, C. C. et al. J. Geophys. Res. Biogeosciences 121, 78–94 (2016)
Kukjuk	69.49	-132.67		-461.26	Treat, C. C. et al. J. Geophys. Res. Biogeosciences 121, 78–94 (2016)
Kukjuk	69.49	-132.67		-581.042	Treat, C. C. et al. J. Geophys. Res. Biogeosciences 121, 78–94 (2016)
Upper_Pinto	53.58	-118.02		-571.17	Treat, C. C. et al. J. Geophys. Res. Biogeosciences 121, 78–94 (2016)
Upper_Pinto	53.58	-118.02		-0.18669	Treat, C. C. et al. J. Geophys. Res. Biogeosciences 121, 78–94 (2016)
Upper_Pinto	53.58	-118.02		-43.4091	Treat, C. C. et al. J. Geophys. Res. Biogeosciences 121, 78–94 (2016)
Upper_Pinto	53.58	-118.02		-119.958	Treat, C. C. et al. J. Geophys. Res. Biogeosciences 121, 78–94 (2016)
Upper_Pinto	53.58	-118.02		-156.429	Treat, C. C. et al. J. Geophys. Res. Biogeosciences 121, 78–94 (2016)
Upper_Pinto	53.58	-118.02		-188.868	Treat, C. C. et al. J. Geophys. Res. Biogeosciences 121, 78–94 (2016)
Upper_Pinto	53.58	-118.02		-231.145	Treat, C. C. et al. J. Geophys. Res. Biogeosciences 121, 78–94 (2016)
Upper_Pinto	53.58	-118.02		-255.632	Treat, C. C. et al. J. Geophys. Res. Biogeosciences 121, 78–94 (2016)
Upper_Pinto	53.58	-118.02		-282.918	Treat, C. C. et al. J. Geophys. Res. Biogeosciences 121, 78–94 (2016)
Upper_Pinto	53.58	-118.02		-326.61	Treat, C. C. et al. J. Geophys. Res. Biogeosciences 121, 78–94 (2016)
Upper_Pinto	53.58	-118.02		-378.952	Treat, C. C. et al. J. Geophys. Res. Biogeosciences 121, 78–94 (2016)
Upper_Pinto	53.58	-118.02		-384.724	Treat, C. C. et al. J. Geophys. Res. Biogeosciences 121, 78–94 (2016)
Upper_Pinto	53.58	-118.02		-416.067	Treat, C. C. et al. J. Geophys. Res. Biogeosciences 121, 78–94 (2016)
Upper_Pinto	53.58	-118.02		-439.569	Treat, C. C. et al. J. Geophys. Res. Biogeosciences 121, 78–94 (2016)
Upper_Pinto	53.58	-118.02		-445.813	Treat, C. C. et al. J. Geophys. Res. Biogeosciences 121, 78–94 (2016)
Upper_Pinto	53.58	-118.02		-469.11	Treat, C. C. et al. J. Geophys. Res. Biogeosciences 121, 78–94 (2016)
Upper_Pinto	53.58	-118.02		-487.934	Treat, C. C. et al. J. Geophys. Res. Biogeosciences 121, 78–94 (2016)
Upper_Pinto	53.58	-118.02		-514.321	Treat, C. C. et al. J. Geophys. Res. Biogeosciences 121, 78–94 (2016)
Upper_Pinto	53.58	-118.02		-528.617	Treat, C. C. et al. J. Geophys. Res. Biogeosciences 121, 78–94 (2016)
Upper_Pinto	53.58	-118.02		-533.579	Treat, C. C. et al. J. Geophys. Res. Biogeosciences 121, 78–94 (2016)
Zama 16	59.15	-118.7		-519.151	Treat, C. C. et al. J. Geophys. Res. Biogeosciences 121, 78–94 (2016)
Rainbow 18	58.28	-119.37		-65.2205	Treat, C. C. et al. J. Geophys. Res. Biogeosciences 121, 78–94 (2016)
Rainbow 18	58.28	-119.37		-129.251	Treat, C. C. et al. J. Geophys. Res. Biogeosciences 121, 78–94 (2016)
Rainbow 18	58.28	-119.37		-373.149	Treat, C. C. et al. J. Geophys. Res. Biogeosciences 121, 78–94 (2016)
Rainbow 18	58.28	-119.37		-614.721	Treat, C. C. et al. J. Geophys. Res. Biogeosciences 121, 78–94 (2016)
Rainbow 18	58.28	-119.37		-614.721	Treat, C. C. et al. J. Geophys. Res. Biogeosciences 121, 78–94 (2016)
Zama 16	59.15	-118.7		-166.376	Treat, C. C. et al. J. Geophys. Res. Biogeosciences 121, 78–94 (2016)
Zama 16	59.15	-118.7		-237.843	Treat, C. C. et al. J. Geophys. Res. Biogeosciences 121, 78–94 (2016)
Zama 16	59.15	-118.7		-519.151	Treat, C. C. et al. J. Geophys. Res. Biogeosciences 121, 78–94 (2016)
TC	61.32	-129.6		-148.649	Treat, C. C. et al. J. Geophys. Res. Biogeosciences 121, 78–94 (2016)
TC	61.32	-129.6		-148.649	Treat, C. C. et al. J. Geophys. Res. Biogeosciences 121, 78–94 (2016)
TC	61.32	-129.6		-148.649	Treat, C. C. et al. J. Geophys. Res. Biogeosciences 121, 78–94 (2016)
TC	61.36	-129.65		-148.649	Treat, C. C. et al. J. Geophys. Res. Biogeosciences 121, 78–94 (2016)
TC	61.36	-129.65		-148.649	Treat, C. C. et al. J. Geophys. Res. Biogeosciences 121, 78–94 (2016)
SlaveLake	55.06	-114.13		-152.027	Treat, C. C. et al. J. Geophys. Res. Biogeosciences 121, 78–94 (2016)
SlaveLake	55.06	-114.13		-300.83	Treat, C. C. et al. J. Geophys. Res. Biogeosciences 121, 78–94 (2016)
SlaveLake	55.06	-114.13		-386.498	Treat, C. C. et al. J. Geophys. Res. Biogeosciences 121, 78–94 (2016)
SlaveLake	55.06	-114.13		-553.364	Treat, C. C. et al. J. Geophys. Res. Biogeosciences 121, 78–94 (2016)
SlaveLake	55.06	-114.13		-643.469	Treat, C. C. et al. J. Geophys. Res. Biogeosciences 121, 78–94 (2016)
SlaveLake	55.06	-114.13		-685.201	Treat, C. C. et al. J. Geophys. Res. Biogeosciences 121, 78–94 (2016)

## Sheet: Deep Peat (Kara Sea)
Location	Lat	Lon	δ13C (‰)	Δ14C (‰)	Reference
Bylot Island	73.13	-80		-141.375	Treat, C. C. et al. J. Geophys. Res. Biogeosciences 121, 78–94 (2016)
Fosheim	79.97	-84.47		-418.193	Treat, C. C. et al. J. Geophys. Res. Biogeosciences 121, 78–94 (2016)
Rainbow Lake	58.28	-119.37		-542.935	Treat, C. C. et al. J. Geophys. Res. Biogeosciences 121, 78–94 (2016)
Rogovaya River	67.25	62.07		-546.634	Treat, C. C. et al. J. Geophys. Res. Biogeosciences 121, 78–94 (2016)
Ortino	68.03	54.13		-629.754	Treat, C. C. et al. J. Geophys. Res. Biogeosciences 121, 78–94 (2016)
Southern Piper Pass	82.2	-68.52		-167.211	Treat, C. C. et al. J. Geophys. Res. Biogeosciences 121, 78–94 (2016)
Southern Piper Pass	82.2	-68.52		-413.761	Treat, C. C. et al. J. Geophys. Res. Biogeosciences 121, 78–94 (2016)
K7P2	65.039	125.036		-523.71	Treat, C. C. et al. J. Geophys. Res. Biogeosciences 121, 78–94 (2016)
Kunyok	67.83	33.67		-584.526	Treat, C. C. et al. J. Geophys. Res. Biogeosciences 121, 78–94 (2016)
Kunyok	67.83	33.67		-579.845	Treat, C. C. et al. J. Geophys. Res. Biogeosciences 121, 78–94 (2016)
Town Site	61.81	-121.35		-171.519	Treat, C. C. et al. J. Geophys. Res. Biogeosciences 121, 78–94 (2016)
NormanWells	65.21	-127.01		-447.238	Treat, C. C. et al. J. Geophys. Res. Biogeosciences 121, 78–94 (2016)
Upper_Pinto	53.58	-118.02		-188.868	Treat, C. C. et al. J. Geophys. Res. Biogeosciences 121, 78–94 (2016)
Rybachiya	69.63	32.37		-606.083	Treat, C. C. et al. J. Geophys. Res. Biogeosciences 121, 78–94 (2016)
Kazache	70.77	136.25		-178.508	Treat, C. C. et al. J. Geophys. Res. Biogeosciences 121, 78–94 (2016)
Kazache	70.77	136.25		-201.696	Treat, C. C. et al. J. Geophys. Res. Biogeosciences 121, 78–94 (2016)
CampbellCreek	69.29	-133.25		-464.603	Treat, C. C. et al. J. Geophys. Res. Biogeosciences 121, 78–94 (2016)
Seida	67.06	62.94		-318.917	Treat, C. C. et al. J. Geophys. Res. Biogeosciences 121, 78–94 (2016)
low-arctic	69.12	-134.18		-306.679	Treat, C. C. et al. J. Geophys. Res. Biogeosciences 121, 78–94 (2016)
Upper_Pinto	53.58	-118.02		-231.145	Treat, C. C. et al. J. Geophys. Res. Biogeosciences 121, 78–94 (2016)
Seida	67.052	62.934		-582.235	Treat, C. C. et al. J. Geophys. Res. Biogeosciences 121, 78–94 (2016)
Inuvik	68.32	-133.42		-345.764	Treat, C. C. et al. J. Geophys. Res. Biogeosciences 121, 78–94 (2016)
NormanWells	65.21	-127.01		-599.887	Treat, C. C. et al. J. Geophys. Res. Biogeosciences 121, 78–94 (2016)
Grafe River	65.1	-127.53		-577.002	Treat, C. C. et al. J. Geophys. Res. Biogeosciences 121, 78–94 (2016)
Zama 16	59.15	-118.7		-237.843	Treat, C. C. et al. J. Geophys. Res. Biogeosciences 121, 78–94 (2016)
Seida	67.052	62.934		-553.743	Treat, C. C. et al. J. Geophys. Res. Biogeosciences 121, 78–94 (2016)
Seward	66.51	-164.26		-641.044	Treat, C. C. et al. J. Geophys. Res. Biogeosciences 121, 78–94 (2016)
Bylot Island	73.13	-80		-127.156	Treat, C. C. et al. J. Geophys. Res. Biogeosciences 121, 78–94 (2016)
Rainbow Lake	58.28	-119.37		-467.308	Treat, C. C. et al. J. Geophys. Res. Biogeosciences 121, 78–94 (2016)
Selwyn Lake	59.88	-104.2		-337.489	Treat, C. C. et al. J. Geophys. Res. Biogeosciences 121, 78–94 (2016)
CampbellCreek	69.29	-133.25		-592.867	Treat, C. C. et al. J. Geophys. Res. Biogeosciences 121, 78–94 (2016)
Southern Piper Pass	82.2	-68.52		-314.63	Treat, C. C. et al. J. Geophys. Res. Biogeosciences 121, 78–94 (2016)
Inuvik	68.32	-133.42		-325.083	Treat, C. C. et al. J. Geophys. Res. Biogeosciences 121, 78–94 (2016)
Martin_River	61.8	-121.4		-204.575	Treat, C. C. et al. J. Geophys. Res. Biogeosciences 121, 78–94 (2016)
CampbellCreek	69.29	-133.25		-612.161	Treat, C. C. et al. J. Geophys. Res. Biogeosciences 121, 78–94 (2016)
Kukjuk	69.49	-132.67		-446.301	Treat, C. C. et al. J. Geophys. Res. Biogeosciences 121, 78–94 (2016)
Bylot Island	73.13	-80		-217.912	Treat, C. C. et al. J. Geophys. Res. Biogeosciences 121, 78–94 (2016)
Upper_Pinto	53.58	-118.02		-255.632	Treat, C. C. et al. J. Geophys. Res. Biogeosciences 121, 78–94 (2016)
Vaisje_ggi	69.82	27.17		-480.739	Treat, C. C. et al. J. Geophys. Res. Biogeosciences 121, 78–94 (2016)
Lama Lake peat	69.53	90.2		-490.349	Treat, C. C. et al. J. Geophys. Res. Biogeosciences 121, 78–94 (2016)
Polybog	67.8	-139.8		-612.041	Treat, C. C. et al. J. Geophys. Res. Biogeosciences 121, 78–94 (2016)
NyulsaveitoLake	67.53	70.17		-586.777	Treat, C. C. et al. J. Geophys. Res. Biogeosciences 121, 78–94 (2016)
Nikliuk	64.83	-163.45		-456.046	Treat, C. C. et al. J. Geophys. Res. Biogeosciences 121, 78–94 (2016)
Upper_Pinto	53.58	-118.02		-282.918	Treat, C. C. et al. J. Geophys. Res. Biogeosciences 121, 78–94 (2016)
Usinsk Mire	65.67	57.33		-296.622	Treat, C. C. et al. J. Geophys. Res. Biogeosciences 121, 78–94 (2016)
Kazache	70.77	136.25		-395.208	Treat, C. C. et al. J. Geophys. Res. Biogeosciences 121, 78–94 (2016)
Selwyn Lake	59.88	-104.2		-372.801	Treat, C. C. et al. J. Geophys. Res. Biogeosciences 121, 78–94 (2016)
SlaveLake	55.06	-114.13		-300.83	Treat, C. C. et al. J. Geophys. Res. Biogeosciences 121, 78–94 (2016)
NormanWells	65.21	-127.01		-697.63	Treat, C. C. et al. J. Geophys. Res. Biogeosciences 121, 78–94 (2016)
Bylot Island	73.13	-80		-266.022	Treat, C. C. et al. J. Geophys. Res. Biogeosciences 121, 78–94 (2016)
Selwyn Lake	59.88	-104.2		-487.987	Treat, C. C. et al. J. Geophys. Res. Biogeosciences 121, 78–94 (2016)
NormanWells	65.21	-127.01		-677.811	Treat, C. C. et al. J. Geophys. Res. Biogeosciences 121, 78–94 (2016)
Bathurst_Island	75.67	-97.67		-537.65	Treat, C. C. et al. J. Geophys. Res. Biogeosciences 121, 78–94 (2016)
Ortino	68.03	54.13		-677.136	Treat, C. C. et al. J. Geophys. Res. Biogeosciences 121, 78–94 (2016)
low-arctic	68.32	-133.42		-384.7	Treat, C. C. et al. J. Geophys. Res. Biogeosciences 121, 78–94 (2016)
Rogovaya River	67.27	62.14		-616.051	Treat, C. C. et al. J. Geophys. Res. Biogeosciences 121, 78–94 (2016)
K7P2	65.039	125.036		-530.246	Treat, C. C. et al. J. Geophys. Res. Biogeosciences 121, 78–94 (2016)
Innoko	63.57	-157.73		-350.138	Treat, C. C. et al. J. Geophys. Res. Biogeosciences 121, 78–94 (2016)
Willow Lake River	62.79	-123.12		-662.338	Treat, C. C. et al. J. Geophys. Res. Biogeosciences 121, 78–94 (2016)
NormanWells	65.21	-127.01		-533.103	Treat, C. C. et al. J. Geophys. Res. Biogeosciences 121, 78–94 (2016)
College Bog	64.87	-147.75		-426.473	Treat, C. C. et al. J. Geophys. Res. Biogeosciences 121, 78–94 (2016)
CampbellCreek	69.29	-133.25		-553.024	Treat, C. C. et al. J. Geophys. Res. Biogeosciences 121, 78–94 (2016)
Nikliuk	64.83	-163.45		-510.663	Treat, C. C. et al. J. Geophys. Res. Biogeosciences 121, 78–94 (2016)
Seida	67.052	62.934		-591.492	Treat, C. C. et al. J. Geophys. Res. Biogeosciences 121, 78–94 (2016)
Rogovaya River	67.25	62.07		-651.363	Treat, C. C. et al. J. Geophys. Res. Biogeosciences 121, 78–94 (2016)
Inuvik	68.32	-133.42		-375.215	Treat, C. C. et al. J. Geophys. Res. Biogeosciences 121, 78–94 (2016)
Bylot Island	73.13	-80		-184.917	Treat, C. C. et al. J. Geophys. Res. Biogeosciences 121, 78–94 (2016)
Seida	67.052	62.934		-565.798	Treat, C. C. et al. J. Geophys. Res. Biogeosciences 121, 78–94 (2016)
Nikliuk	64.83	-163.45		-497.076	Treat, C. C. et al. J. Geophys. Res. Biogeosciences 121, 78–94 (2016)
Upper_Pinto	53.58	-118.02		-326.61	Treat, C. C. et al. J. Geophys. Res. Biogeosciences 121, 78–94 (2016)
Novo-Upsenka	58.25	85.33		-153.39	Treat, C. C. et al. J. Geophys. Res. Biogeosciences 121, 78–94 (2016)
Polybog	67.8	-139.8		-630.886	Treat, C. C. et al. J. Geophys. Res. Biogeosciences 121, 78–94 (2016)
Ortino	68.03	54.13		-685.075	Treat, C. C. et al. J. Geophys. Res. Biogeosciences 121, 78–94 (2016)
Polybog	67.8	-139.8		-641.082	Treat, C. C. et al. J. Geophys. Res. Biogeosciences 121, 78–94 (2016)
Fosheim	79.97	-84.47		-445.765	Treat, C. C. et al. J. Geophys. Res. Biogeosciences 121, 78–94 (2016)
Nastapoca	56.91	76.55		-320.671	Treat, C. C. et al. J. Geophys. Res. Biogeosciences 121, 78–94 (2016)
Cherya Gorka	67.08	65.35		-664.555	Treat, C. C. et al. J. Geophys. Res. Biogeosciences 121, 78–94 (2016)
Natla	63.3	-128.5		-620.447	Treat, C. C. et al. J. Geophys. Res. Biogeosciences 121, 78–94 (2016)
Martin_River	61.8	-121.4		-335.941	Treat, C. C. et al. J. Geophys. Res. Biogeosciences 121, 78–94 (2016)
NormanWells	65.21	-127.01		-688.46	Treat, C. C. et al. J. Geophys. Res. Biogeosciences 121, 78–94 (2016)
Inuvik	68.32	-133.42		-378.318	Treat, C. C. et al. J. Geophys. Res. Biogeosciences 121, 78–94 (2016)
Innoko	63.57	-157.73		-176.218	Treat, C. C. et al. J. Geophys. Res. Biogeosciences 121, 78–94 (2016)
HORN PLATEAU	61.95	-120.04		-518.535	Treat, C. C. et al. J. Geophys. Res. Biogeosciences 121, 78–94 (2016)
Rainbow Lake	58.28	-119.37		-505.646	Treat, C. C. et al. J. Geophys. Res. Biogeosciences 121, 78–94 (2016)
Inuvik	68.32	-133.42		-370.052	Treat, C. C. et al. J. Geophys. Res. Biogeosciences 121, 78–94 (2016)
Selwyn Lake	59.88	-104.2		-388.224	Treat, C. C. et al. J. Geophys. Res. Biogeosciences 121, 78–94 (2016)
Willow Lake River	62.79	-123.12		-693.201	Treat, C. C. et al. J. Geophys. Res. Biogeosciences 121, 78–94 (2016)
CampbellCreek	69.29	-133.25		-423.081	Treat, C. C. et al. J. Geophys. Res. Biogeosciences 121, 78–94 (2016)
Seida	67.06	62.93		-456.45	Treat, C. C. et al. J. Geophys. Res. Biogeosciences 121, 78–94 (2016)
Seida	67.052	62.934		-617.575	Treat, C. C. et al. J. Geophys. Res. Biogeosciences 121, 78–94 (2016)
Bylot Island	73.13	-80		-177.783	Treat, C. C. et al. J. Geophys. Res. Biogeosciences 121, 78–94 (2016)
Bylot Island	73.13	-80		-275.102	Treat, C. C. et al. J. Geophys. Res. Biogeosciences 121, 78–94 (2016)
Rogovaya River	67.27	62.14		-685.782	Treat, C. C. et al. J. Geophys. Res. Biogeosciences 121, 78–94 (2016)
Inuvik	68.32	-133.42		-418.736	Treat, C. C. et al. J. Geophys. Res. Biogeosciences 121, 78–94 (2016)
NormanWells	65.21	-127.01		-661.361	Treat, C. C. et al. J. Geophys. Res. Biogeosciences 121, 78–94 (2016)
Kukjuk	69.49	-132.67		-461.26	Treat, C. C. et al. J. Geophys. Res. Biogeosciences 121, 78–94 (2016)
Innoko	63.57	-157.73		-204.932	Treat, C. C. et al. J. Geophys. Res. Biogeosciences 121, 78–94 (2016)
Upper_Pinto	53.58	-118.02		-378.952	Treat, C. C. et al. J. Geophys. Res. Biogeosciences 121, 78–94 (2016)
Usinsk Mire	65.67	57.33		-363.692	Treat, C. C. et al. J. Geophys. Res. Biogeosciences 121, 78–94 (2016)
Kazache	70.77	136.25		-398.212	Treat, C. C. et al. J. Geophys. Res. Biogeosciences 121, 78–94 (2016)
Kazache	70.77	136.25		-415.198	Treat, C. C. et al. J. Geophys. Res. Biogeosciences 121, 78–94 (2016)
Vaisje_ggi	69.82	27.17		-534.618	Treat, C. C. et al. J. Geophys. Res. Biogeosciences 121, 78–94 (2016)
Nikliuk	64.83	-163.45		-681.317	Treat, C. C. et al. J. Geophys. Res. Biogeosciences 121, 78–94 (2016)
Lama Lake peat	69.53	90.2		-527.499	Treat, C. C. et al. J. Geophys. Res. Biogeosciences 121, 78–94 (2016)
Rainbow Lake	58.28	-119.37		-442.545	Treat, C. C. et al. J. Geophys. Res. Biogeosciences 121, 78–94 (2016)
Bylot Island	73.13	-80		-162.286	Treat, C. C. et al. J. Geophys. Res. Biogeosciences 121, 78–94 (2016)
Pur-Taz	66.7	79.73		-575.163	Treat, C. C. et al. J. Geophys. Res. Biogeosciences 121, 78–94 (2016)
K7P2	65.039	125.036		-607.289	Treat, C. C. et al. J. Geophys. Res. Biogeosciences 121, 78–94 (2016)
Inuvik East	68.34	-133.4		-538.488	Treat, C. C. et al. J. Geophys. Res. Biogeosciences 121, 78–94 (2016)
Polybog	67.8	-139.8		-715.975	Treat, C. C. et al. J. Geophys. Res. Biogeosciences 121, 78–94 (2016)
Thelon-Kazan Peatland (TKP)	66.45	-104.83		-593.114	Treat, C. C. et al. J. Geophys. Res. Biogeosciences 121, 78–94 (2016)
low-arctic	68.32	-133.42		-431.891	Treat, C. C. et al. J. Geophys. Res. Biogeosciences 121, 78–94 (2016)
Cherya Gorka	67.08	65.35		-660.353	Treat, C. C. et al. J. Geophys. Res. Biogeosciences 121, 78–94 (2016)
Koyukuk	65.19	-155.36		-625.479	Treat, C. C. et al. J. Geophys. Res. Biogeosciences 121, 78–94 (2016)
Rainbow Lake	58.28	-119.37		-292.475	Treat, C. C. et al. J. Geophys. Res. Biogeosciences 121, 78–94 (2016)
Grafe River	65.1	-127.53		-668.584	Treat, C. C. et al. J. Geophys. Res. Biogeosciences 121, 78–94 (2016)
Seida	67.052	62.934		-582.755	Treat, C. C. et al. J. Geophys. Res. Biogeosciences 121, 78–94 (2016)
Selwyn Lake	59.88	-104.2		-483.506	Treat, C. C. et al. J. Geophys. Res. Biogeosciences 121, 78–94 (2016)
Bylot Island	73.13	-80		-172.65	Treat, C. C. et al. J. Geophys. Res. Biogeosciences 121, 78–94 (2016)
Martin_River	61.8	-121.4		-435.865	Treat, C. C. et al. J. Geophys. Res. Biogeosciences 121, 78–94 (2016)
College Bog	64.87	-147.75		-451.609	Treat, C. C. et al. J. Geophys. Res. Biogeosciences 121, 78–94 (2016)
Rainbow Lake	58.28	-119.37		-493.814	Treat, C. C. et al. J. Geophys. Res. Biogeosciences 121, 78–94 (2016)
Rainbow 18	58.28	-119.37		-614.721	Treat, C. C. et al. J. Geophys. Res. Biogeosciences 121, 78–94 (2016)
Seida	67.06	62.94		-486.382	Treat, C. C. et al. J. Geophys. Res. Biogeosciences 121, 78–94 (2016)
Khosedayu	67.17	59.5		-511.652	Treat, C. C. et al. J. Geophys. Res. Biogeosciences 121, 78–94 (2016)
Nikliuk	64.83	-163.45		-641.98	Treat, C. C. et al. J. Geophys. Res. Biogeosciences 121, 78–94 (2016)
Inuvik	68.32	-133.42		-424.774	Treat, C. C. et al. J. Geophys. Res. Biogeosciences 121, 78–94 (2016)
CampbellCreek	69.29	-133.25		-650.234	Treat, C. C. et al. J. Geophys. Res. Biogeosciences 121, 78–94 (2016)
Bylot Island	73.13	-80		-250.323	Treat, C. C. et al. J. Geophys. Res. Biogeosciences 121, 78–94 (2016)
Upper_Pinto	53.58	-118.02		-384.724	Treat, C. C. et al. J. Geophys. Res. Biogeosciences 121, 78–94 (2016)
Rogovaya River	67.25	62.07		-692.362	Treat, C. C. et al. J. Geophys. Res. Biogeosciences 121, 78–94 (2016)
Baillie Bog (BB)	64.71	-105.58		-550.506	Treat, C. C. et al. J. Geophys. Res. Biogeosciences 121, 78–94 (2016)
KFA906	68.28	-133.45		-366.064	Treat, C. C. et al. J. Geophys. Res. Biogeosciences 121, 78–94 (2016)
SlaveLake	55.06	-114.13		-386.498	Treat, C. C. et al. J. Geophys. Res. Biogeosciences 121, 78–94 (2016)
Bylot Island	73.13	-80		-299.062	Treat, C. C. et al. J. Geophys. Res. Biogeosciences 121, 78–94 (2016)
Thelon-Kazan Peatland (TKP)	66.45	-104.83		-518.652	Treat, C. C. et al. J. Geophys. Res. Biogeosciences 121, 78–94 (2016)
Koyukuk	65.19	-155.36		-413.719	Treat, C. C. et al. J. Geophys. Res. Biogeosciences 121, 78–94 (2016)
Kazache	70.77	136.25		-463.333	Treat, C. C. et al. J. Geophys. Res. Biogeosciences 121, 78–94 (2016)
Koyukuk	65.19	-155.36		-114.218	Treat, C. C. et al. J. Geophys. Res. Biogeosciences 121, 78–94 (2016)
Koyukuk	65.19	-155.36		-114.218	Treat, C. C. et al. J. Geophys. Res. Biogeosciences 121, 78–94 (2016)
Selwyn Lake	59.88	-104.2		-516.483	Treat, C. C. et al. J. Geophys. Res. Biogeosciences 121, 78–94 (2016)
Khosedayu	67.17	59.5		-633.468	Treat, C. C. et al. J. Geophys. Res. Biogeosciences 121, 78–94 (2016)
Baillie Bog (BB)	64.71	-105.58		-579.205	Treat, C. C. et al. J. Geophys. Res. Biogeosciences 121, 78–94 (2016)
NormanWells	65.21	-127.01		-658.137	Treat, C. C. et al. J. Geophys. Res. Biogeosciences 121, 78–94 (2016)
Natla	63.3	-128.5		-693.223	Treat, C. C. et al. J. Geophys. Res. Biogeosciences 121, 78–94 (2016)
Inuvik	68.32	-133.42		-496.894	Treat, C. C. et al. J. Geophys. Res. Biogeosciences 121, 78–94 (2016)
K7P2	65.039	125.036		-615.034	Treat, C. C. et al. J. Geophys. Res. Biogeosciences 121, 78–94 (2016)
Usinsk Mire	65.67	57.33		-697.374	Treat, C. C. et al. J. Geophys. Res. Biogeosciences 121, 78–94 (2016)
Cherya Gorka	67.08	65.35		-685.189	Treat, C. C. et al. J. Geophys. Res. Biogeosciences 121, 78–94 (2016)
Southern Piper Pass	82.2	-68.52		-496.05	Treat, C. C. et al. J. Geophys. Res. Biogeosciences 121, 78–94 (2016)
Southern Piper Pass	82.2	-68.52		-495.736	Treat, C. C. et al. J. Geophys. Res. Biogeosciences 121, 78–94 (2016)
Southern Piper Pass	82.2	-68.52		-476.874	Treat, C. C. et al. J. Geophys. Res. Biogeosciences 121, 78–94 (2016)
NormanWells	65.21	-127.01		-692.697	Treat, C. C. et al. J. Geophys. Res. Biogeosciences 121, 78–94 (2016)
Bylot Island	73.13	-80		-191.989	Treat, C. C. et al. J. Geophys. Res. Biogeosciences 121, 78–94 (2016)
Southern Piper Pass	82.2	-68.52		-297.789	Treat, C. C. et al. J. Geophys. Res. Biogeosciences 121, 78–94 (2016)
Wrigley Ferry	62.28	-122.61		-489.525	Treat, C. C. et al. J. Geophys. Res. Biogeosciences 121, 78–94 (2016)
Nikliuk	64.83	-163.45		-507.608	Treat, C. C. et al. J. Geophys. Res. Biogeosciences 121, 78–94 (2016)
Upper_Pinto	53.58	-118.02		-416.067	Treat, C. C. et al. J. Geophys. Res. Biogeosciences 121, 78–94 (2016)
Novo-Upsenka	58.25	85.33		-308.009	Treat, C. C. et al. J. Geophys. Res. Biogeosciences 121, 78–94 (2016)
Polybog	67.8	-139.8		-760.062	Treat, C. C. et al. J. Geophys. Res. Biogeosciences 121, 78–94 (2016)
Tiksi	69.38	125.13		-440.76	Treat, C. C. et al. J. Geophys. Res. Biogeosciences 121, 78–94 (2016)
K7P2	65.039	125.036		-627.526	Treat, C. C. et al. J. Geophys. Res. Biogeosciences 121, 78–94 (2016)
Natla	63.3	-128.5		-650.82	Treat, C. C. et al. J. Geophys. Res. Biogeosciences 121, 78–94 (2016)
Southern Piper Pass	82.2	-68.52		-352.371	Treat, C. C. et al. J. Geophys. Res. Biogeosciences 121, 78–94 (2016)
Inuvik East	68.34	-133.4		-567.417	Treat, C. C. et al. J. Geophys. Res. Biogeosciences 121, 78–94 (2016)
Kazache	70.77	136.25		-486.853	Treat, C. C. et al. J. Geophys. Res. Biogeosciences 121, 78–94 (2016)
Martin_River	61.8	-121.4		-527.271	Treat, C. C. et al. J. Geophys. Res. Biogeosciences 121, 78–94 (2016)
Rainbow 18	58.28	-119.37		-614.721	Treat, C. C. et al. J. Geophys. Res. Biogeosciences 121, 78–94 (2016)
Bylot Island	73.13	-80		-280.497	Treat, C. C. et al. J. Geophys. Res. Biogeosciences 121, 78–94 (2016)
Rainbow Lake	58.28	-119.37		-527.899	Treat, C. C. et al. J. Geophys. Res. Biogeosciences 121, 78–94 (2016)
Natla	63.3	-128.5		-660.253	Treat, C. C. et al. J. Geophys. Res. Biogeosciences 121, 78–94 (2016)
Kukjuk	69.49	-132.67		-581.042	Treat, C. C. et al. J. Geophys. Res. Biogeosciences 121, 78–94 (2016)
K7P2	65.039	125.036		-697.253	Treat, C. C. et al. J. Geophys. Res. Biogeosciences 121, 78–94 (2016)
Inuvik	68.32	-133.42		-437.52	Treat, C. C. et al. J. Geophys. Res. Biogeosciences 121, 78–94 (2016)
Upper_Pinto	53.58	-118.02		-439.569	Treat, C. C. et al. J. Geophys. Res. Biogeosciences 121, 78–94 (2016)
NyulsaveitoLake	67.53	70.17		-599.439	Treat, C. C. et al. J. Geophys. Res. Biogeosciences 121, 78–94 (2016)
Suollakh	57.03	124.1		-673.668	Treat, C. C. et al. J. Geophys. Res. Biogeosciences 121, 78–94 (2016)
Lek Vorkuta profile LVPS4+5B	67.42	63.37		-661.823	Treat, C. C. et al. J. Geophys. Res. Biogeosciences 121, 78–94 (2016)
Novo-Upsenka	58.25	85.33		-368.908	Treat, C. C. et al. J. Geophys. Res. Biogeosciences 121, 78–94 (2016)
Inuvik	68.32	-133.42		-434.439	Treat, C. C. et al. J. Geophys. Res. Biogeosciences 121, 78–94 (2016)
K7P2	65.039	125.036		-705.432	Treat, C. C. et al. J. Geophys. Res. Biogeosciences 121, 78–94 (2016)
Thelon-Kazan Peatland (TKP)	66.45	-104.83		-512.015	Treat, C. C. et al. J. Geophys. Res. Biogeosciences 121, 78–94 (2016)
low-arctic	68.32	-133.42		-470.805	Treat, C. C. et al. J. Geophys. Res. Biogeosciences 121, 78–94 (2016)
Nikliuk	64.83	-163.45		-751.4	Treat, C. C. et al. J. Geophys. Res. Biogeosciences 121, 78–94 (2016)
Rainbow Lake	58.28	-119.37		-594.924	Treat, C. C. et al. J. Geophys. Res. Biogeosciences 121, 78–94 (2016)
Upper_Pinto	53.58	-118.02		-445.813	Treat, C. C. et al. J. Geophys. Res. Biogeosciences 121, 78–94 (2016)
Martin River	61.86	-121		-597.048	Treat, C. C. et al. J. Geophys. Res. Biogeosciences 121, 78–94 (2016)
Martin_River	61.8	-121.4		-592.36	Treat, C. C. et al. J. Geophys. Res. Biogeosciences 121, 78–94 (2016)
SlaveLake	55.06	-114.13		-553.364	Treat, C. C. et al. J. Geophys. Res. Biogeosciences 121, 78–94 (2016)
Grafe River	65.1	-127.53		-724.35	Treat, C. C. et al. J. Geophys. Res. Biogeosciences 121, 78–94 (2016)
Nikliuk	64.83	-163.45		-768.429	Treat, C. C. et al. J. Geophys. Res. Biogeosciences 121, 78–94 (2016)
Zama 16	59.15	-118.7		-519.151	Treat, C. C. et al. J. Geophys. Res. Biogeosciences 121, 78–94 (2016)
NyulsaveitoLake	67.53	70.17		-641.359	Treat, C. C. et al. J. Geophys. Res. Biogeosciences 121, 78–94 (2016)
CampbellCreek	69.29	-133.25		-678.223	Treat, C. C. et al. J. Geophys. Res. Biogeosciences 121, 78–94 (2016)
Three Day Lake	65.16	-126.88		-440.266	Treat, C. C. et al. J. Geophys. Res. Biogeosciences 121, 78–94 (2016)
Kazache	70.77	136.25		-309.037	Treat, C. C. et al. J. Geophys. Res. Biogeosciences 121, 78–94 (2016)
Kazache	70.77	136.25		-363.538	Treat, C. C. et al. J. Geophys. Res. Biogeosciences 121, 78–94 (2016)
Kazache	70.77	136.25		-527.916	Treat, C. C. et al. J. Geophys. Res. Biogeosciences 121, 78–94 (2016)
Pur-Taz	66.7	79.73		-649.277	Treat, C. C. et al. J. Geophys. Res. Biogeosciences 121, 78–94 (2016)
Inuvik	68.32	-133.42		-471.463	Treat, C. C. et al. J. Geophys. Res. Biogeosciences 121, 78–94 (2016)
Upper_Pinto	53.58	-118.02		-469.11	Treat, C. C. et al. J. Geophys. Res. Biogeosciences 121, 78–94 (2016)
Usinsk Mire	65.67	57.33		-474.044	Treat, C. C. et al. J. Geophys. Res. Biogeosciences 121, 78–94 (2016)
Kukjuk	66.45	-104.83		-595.394	Treat, C. C. et al. J. Geophys. Res. Biogeosciences 121, 78–94 (2016)
HORN PLATEAU	61.95	-120.04		-624.182	Treat, C. C. et al. J. Geophys. Res. Biogeosciences 121, 78–94 (2016)
Novo-Upsenka	58.25	85.33		-360.206	Treat, C. C. et al. J. Geophys. Res. Biogeosciences 121, 78–94 (2016)
Fosheim	79.97	-84.47		-628.337	Treat, C. C. et al. J. Geophys. Res. Biogeosciences 121, 78–94 (2016)
Zhukovskoe	56.42	84.33		-361.311	Treat, C. C. et al. J. Geophys. Res. Biogeosciences 121, 78–94 (2016)
K7P2	65.039	125.036		-723.552	Treat, C. C. et al. J. Geophys. Res. Biogeosciences 121, 78–94 (2016)
Koyukuk	65.19	-155.36		-146.688	Treat, C. C. et al. J. Geophys. Res. Biogeosciences 121, 78–94 (2016)
low-arctic	68.32	-133.42		-625.615	Treat, C. C. et al. J. Geophys. Res. Biogeosciences 121, 78–94 (2016)
Upper_Pinto	53.58	-118.02		-487.934	Treat, C. C. et al. J. Geophys. Res. Biogeosciences 121, 78–94 (2016)
Kazache	70.77	136.25		-582.654	Treat, C. C. et al. J. Geophys. Res. Biogeosciences 121, 78–94 (2016)
Rainbow Lake	58.28	-119.37		-641.224	Treat, C. C. et al. J. Geophys. Res. Biogeosciences 121, 78–94 (2016)
Bylot Island	73.13	-80		-324.757	Treat, C. C. et al. J. Geophys. Res. Biogeosciences 121, 78–94 (2016)
Inuvik	68.32	-133.42		-441.436	Treat, C. C. et al. J. Geophys. Res. Biogeosciences 121, 78–94 (2016)
Zama 16	59.15	-118.7		-519.151	Treat, C. C. et al. J. Geophys. Res. Biogeosciences 121, 78–94 (2016)
Fosheim	79.97	-84.47		-470.714	Treat, C. C. et al. J. Geophys. Res. Biogeosciences 121, 78–94 (2016)
Koyukuk	65.19	-155.36		-704.917	Treat, C. C. et al. J. Geophys. Res. Biogeosciences 121, 78–94 (2016)
Vaisje_ggi	69.82	27.17		-572.924	Treat, C. C. et al. J. Geophys. Res. Biogeosciences 121, 78–94 (2016)
Tiksi	69.38	125.13		-442.844	Treat, C. C. et al. J. Geophys. Res. Biogeosciences 121, 78–94 (2016)
MacKenzie_Delta	69.15	-134.28		-453.038	Treat, C. C. et al. J. Geophys. Res. Biogeosciences 121, 78–94 (2016)
Rainbow Lake	58.28	-119.37		-678.851	Treat, C. C. et al. J. Geophys. Res. Biogeosciences 121, 78–94 (2016)
K7P2	65.039	125.036		-727.312	Treat, C. C. et al. J. Geophys. Res. Biogeosciences 121, 78–94 (2016)
Upper_Pinto	53.58	-118.02		-514.321	Treat, C. C. et al. J. Geophys. Res. Biogeosciences 121, 78–94 (2016)
Inuvik	68.32	-133.42		-455.171	Treat, C. C. et al. J. Geophys. Res. Biogeosciences 121, 78–94 (2016)
Southern Piper Pass	82.2	-68.52		-376.888	Treat, C. C. et al. J. Geophys. Res. Biogeosciences 121, 78–94 (2016)
Seida	67.06	62.93		-541.391	Treat, C. C. et al. J. Geophys. Res. Biogeosciences 121, 78–94 (2016)
Upper_Pinto	53.58	-118.02		-528.617	Treat, C. C. et al. J. Geophys. Res. Biogeosciences 121, 78–94 (2016)
Suollakh	57.03	124.1		-710.427	Treat, C. C. et al. J. Geophys. Res. Biogeosciences 121, 78–94 (2016)
Pur-Taz	66.7	79.73		-683.706	Treat, C. C. et al. J. Geophys. Res. Biogeosciences 121, 78–94 (2016)
K7P2	65.039	125.036		-723.208	Treat, C. C. et al. J. Geophys. Res. Biogeosciences 121, 78–94 (2016)
K7P2	65.039	125.036		-723.552	Treat, C. C. et al. J. Geophys. Res. Biogeosciences 121, 78–94 (2016)
SlaveLake	55.06	-114.13		-643.469	Treat, C. C. et al. J. Geophys. Res. Biogeosciences 121, 78–94 (2016)
Burgistoye Bog	58.25	85.33		-634.158	Treat, C. C. et al. J. Geophys. Res. Biogeosciences 121, 78–94 (2016)
Usinsk Mire	65.67	57.33		-655.973	Treat, C. C. et al. J. Geophys. Res. Biogeosciences 121, 78–94 (2016)
Suollakh	57.03	124.1		-717.899	Treat, C. C. et al. J. Geophys. Res. Biogeosciences 121, 78–94 (2016)
Koyukuk	65.19	-155.36		-589.85	Treat, C. C. et al. J. Geophys. Res. Biogeosciences 121, 78–94 (2016)
Upper_Pinto	53.58	-118.02		-533.579	Treat, C. C. et al. J. Geophys. Res. Biogeosciences 121, 78–94 (2016)
Tiksi	69.38	125.13		-449.737	Treat, C. C. et al. J. Geophys. Res. Biogeosciences 121, 78–94 (2016)
Vaisje_ggi	69.82	27.17		-643.9	Treat, C. C. et al. J. Geophys. Res. Biogeosciences 121, 78–94 (2016)
Chaginskoe Mire	58.25	85.33		-194.514	Treat, C. C. et al. J. Geophys. Res. Biogeosciences 121, 78–94 (2016)
Inuvik	68.32	-133.42		-639.613	Treat, C. C. et al. J. Geophys. Res. Biogeosciences 121, 78–94 (2016)
Suollakh	57.03	124.1		-734.592	Treat, C. C. et al. J. Geophys. Res. Biogeosciences 121, 78–94 (2016)
Tiksi	69.38	125.13		-593.374	Treat, C. C. et al. J. Geophys. Res. Biogeosciences 121, 78–94 (2016)
Upper_Pinto	53.58	-118.02		-571.17	Treat, C. C. et al. J. Geophys. Res. Biogeosciences 121, 78–94 (2016)
SlaveLake	55.06	-114.13		-685.201	Treat, C. C. et al. J. Geophys. Res. Biogeosciences 121, 78–94 (2016)
Koyukuk	65.19	-155.36		-729.206	Treat, C. C. et al. J. Geophys. Res. Biogeosciences 121, 78–94 (2016)
Southern Piper Pass	82.2	-68.52		-546.65	Treat, C. C. et al. J. Geophys. Res. Biogeosciences 121, 78–94 (2016)
Southern Piper Pass	82.2	-68.52		-551.98	Treat, C. C. et al. J. Geophys. Res. Biogeosciences 121, 78–94 (2016)
Seida	67.06	62.94		-573.867	Treat, C. C. et al. J. Geophys. Res. Biogeosciences 121, 78–94 (2016)
K7P2	65.039	125.036		-732.057	Treat, C. C. et al. J. Geophys. Res. Biogeosciences 121, 78–94 (2016)
Novo-Upsenka	58.25	85.33		-483.524	Treat, C. C. et al. J. Geophys. Res. Biogeosciences 121, 78–94 (2016)
Usinsk Mire	65.67	57.33		-758.125	Treat, C. C. et al. J. Geophys. Res. Biogeosciences 121, 78–94 (2016)
Koyukuk	65.19	-155.36		-526.722	Treat, C. C. et al. J. Geophys. Res. Biogeosciences 121, 78–94 (2016)
Antoine Lake	61.73	-121.75		-665.684	Treat, C. C. et al. J. Geophys. Res. Biogeosciences 121, 78–94 (2016)
BULMER LAKE	62.72	-121		-684.29	Treat, C. C. et al. J. Geophys. Res. Biogeosciences 121, 78–94 (2016)
Burgistoye Bog	58.25	85.33		-677.783	Treat, C. C. et al. J. Geophys. Res. Biogeosciences 121, 78–94 (2016)
Chaginskoe Mire	58.25	85.33		-551.856	Treat, C. C. et al. J. Geophys. Res. Biogeosciences 121, 78–94 (2016)
Burgistoye Bog	58.25	85.33		-696.095	Treat, C. C. et al. J. Geophys. Res. Biogeosciences 121, 78–94 (2016)
Burgistoye Bog	58.25	85.33		-707.963	Treat, C. C. et al. J. Geophys. Res. Biogeosciences 121, 78–94 (2016)
Zhukovskoe	56.42	84.33		-634.79	Treat, C. C. et al. J. Geophys. Res. Biogeosciences 121, 78–94 (2016)
MacKenzie_Delta	69.15	-134.28		-669.22	Treat, C. C. et al. J. Geophys. Res. Biogeosciences 121, 78–94 (2016)
Zhukovskoe	56.42	84.33		-700.186	Treat, C. C. et al. J. Geophys. Res. Biogeosciences 121, 78–94 (2016)

## Sheet: ICD
Location	Lat	Lon	δ13C (‰)	Δ14C (‰)	Reference
Khardang Sise Island	72.95	124.21		-995.611	Schirrmeister et al., 2011, Quaternary International
Khardang Sise Island	72.95	124.21		-997.782	Schirrmeister et al., 2011, Quaternary International
Khardang Sise Island	72.95	124.21		-998.484	Schirrmeister et al., 2011, Quaternary International
Khardang Sise Island	72.95	124.21		-998.082	Schirrmeister et al., 2011, Quaternary International
Khardang Sise Island	72.95	124.21		-975.604	Schirrmeister et al., 2011, Quaternary International
Khardang Sise Island	72.95	124.21		-969.779	Schirrmeister et al., 2011, Quaternary International
Khardang Sise Island	72.95	124.21		-918.696	Schirrmeister et al., 2011, Quaternary International
Muostakh	71.61	129.94		-992.373	Schirrmeister et al., 2011, Quaternary International
Muostakh	71.61	129.94		-997.064	Schirrmeister et al., 2011, Quaternary International
Muostakh	71.61	129.94		-995.182	Schirrmeister et al., 2011, Quaternary International
Muostakh	71.61	129.94		-991.893	Schirrmeister et al., 2011, Quaternary International
Muostakh	71.61	129.94		-993.456	Schirrmeister et al., 2011, Quaternary International
Muostakh	71.61	129.94		-913.042	Schirrmeister et al., 2011, Quaternary International
Stolbovoy Island	74.06	136.08		-998.24	Schirrmeister et al., 2011, Quaternary International
Stolbovoy Island	74.06	136.08		-993.843	Schirrmeister et al., 2011, Quaternary International
Stolbovoy Island	74.06	136.08		-989.366	Schirrmeister et al., 2011, Quaternary International
Stolbovoy Island	74.06	136.08		-998.514	Schirrmeister et al., 2011, Quaternary International
Stolbovoy Island	74.06	136.08		-994.955	Schirrmeister et al., 2011, Quaternary International
Stolbovoy Island	74.06	136.08		-998.937	Schirrmeister et al., 2011, Quaternary International
Stolbovoy Island	74.06	136.08		-989.549	Schirrmeister et al., 2011, Quaternary International
Bel'kovsky Island	75.37	135.59		-998.862	Schirrmeister et al., 2011, Quaternary International
Bel'kovsky Island	75.37	135.59		-997.369	Schirrmeister et al., 2011, Quaternary International
Bel'kovsky Island	75.37	135.59		-993.035	Schirrmeister et al., 2011, Quaternary International
Bel'kovsky Island	75.37	135.59		-993.156	Schirrmeister et al., 2011, Quaternary International
N Kotel'ny Island, Cape Anisii	76.17	139.01		-969.056	Schirrmeister et al., 2011, Quaternary International
SW Kotel'ny Island, Khomurganakh River mouth	74.73	138.45		-996.749	Schirrmeister et al., 2011, Quaternary International
SW Kotel'ny Island, Khomurganakh River mouth	74.73	138.45		-998.52	Schirrmeister et al., 2011, Quaternary International
SW Kotel'ny Island, Khomurganakh River mouth	74.73	138.45		-998.611	Schirrmeister et al., 2011, Quaternary International
SW Kotel'ny Island, Khomurganakh River mouth	74.73	138.45		-987.85	Schirrmeister et al., 2011, Quaternary International
Maly Lyakhovsky Island, Cape Vatgach	74.25	140.35		-991.553	Schirrmeister et al., 2011, Quaternary International
Maly Lyakhovsky Island, Cape Vatgach	74.25	140.35		-986.761	Schirrmeister et al., 2011, Quaternary International
Maly Lyakhovsky Island, Cape Vatgach	74.25	140.35		-969.515	Schirrmeister et al., 2011, Quaternary International
Cape Svyatoy Nos	72.84	140.85		-997.362	Schirrmeister et al., 2011, Quaternary International
Cape Svyatoy Nos	72.84	140.85		-996.492	Schirrmeister et al., 2011, Quaternary International
Cape Svyatoy Nos	72.84	140.85		-998.104	Schirrmeister et al., 2011, Quaternary International
Cape Svyatoy Nos	72.84	140.85		-988.878	Schirrmeister et al., 2011, Quaternary International
Oyogos Yar coast	72.68	143.53		-994.279	Schirrmeister et al., 2011, Quaternary International
Oyogos Yar coast	72.68	143.53		-995.778	Schirrmeister et al., 2011, Quaternary International
Oyogos Yar coast	72.68	143.53		-996.263	Schirrmeister et al., 2011, Quaternary International
Oyogos Yar coast	72.68	143.53		-997.642	Schirrmeister et al., 2011, Quaternary International
Oyogos Yar coast	72.68	143.53		-993.858	Schirrmeister et al., 2011, Quaternary International
Oyogos Yar coast	72.68	143.53		-996.29	Schirrmeister et al., 2011, Quaternary International
Oyogos Yar coast	72.68	143.53		-991.873	Schirrmeister et al., 2011, Quaternary International
Oyogos Yar coast	72.68	143.53		-986.678	Schirrmeister et al., 2011, Quaternary International
Oyogos Yar coast	72.68	143.53		-982.017	Schirrmeister et al., 2011, Quaternary International
Cape Mamontov Klyk	73.61	117.18		-996.11	Müller et al., 2009, Palaeogeography, Palaeoclimatology, Palaeoecology
Cape Mamontov Klyk	73.61	117.18		-993.511	Müller et al., 2009, Palaeogeography, Palaeoclimatology, Palaeoecology
Cape Mamontov Klyk	73.61	117.18		-990.202	Müller et al., 2009, Palaeogeography, Palaeoclimatology, Palaeoecology
Cape Mamontov Klyk	73.61	117.18		-994.846	Müller et al., 2009, Palaeogeography, Palaeoclimatology, Palaeoecology
Cape Mamontov Klyk	73.61	117.18		-996.007	Müller et al., 2009, Palaeogeography, Palaeoclimatology, Palaeoecology
Cape Mamontov Klyk	73.61	117.18		-995.589	Müller et al., 2009, Palaeogeography, Palaeoclimatology, Palaeoecology
Cape Mamontov Klyk	73.61	117.18		-995.649	Müller et al., 2009, Palaeogeography, Palaeoclimatology, Palaeoecology
Cape Mamontov Klyk	73.61	117.18		-979.704	Müller et al., 2009, Palaeogeography, Palaeoclimatology, Palaeoecology
Cape Mamontov Klyk	73.61	117.18		-953.556	Müller et al., 2009, Palaeogeography, Palaeoclimatology, Palaeoecology
Cape Mamontov Klyk	73.61	117.18		-923.963	Müller et al., 2009, Palaeogeography, Palaeoclimatology, Palaeoecology
Cape Mamontov Klyk	73.61	117.18		-872.853	Müller et al., 2009, Palaeogeography, Palaeoclimatology, Palaeoecology
Cape Mamontov Klyk	73.61	117.18		-749.415	Müller et al., 2009, Palaeogeography, Palaeoclimatology, Palaeoecology
Cape Mamontov Klyk	73.61	117.18		-966.482	Müller et al., 2009, Palaeogeography, Palaeoclimatology, Palaeoecology
Cape Mamontov Klyk	73.61	117.18		-950.88	Müller et al., 2009, Palaeogeography, Palaeoclimatology, Palaeoecology
Cape Mamontov Klyk	73.61	117.18		-934.921	Müller et al., 2009, Palaeogeography, Palaeoclimatology, Palaeoecology
Cape Mamontov Klyk	73.61	117.18		-919.482	Müller et al., 2009, Palaeogeography, Palaeoclimatology, Palaeoecology
Cape Mamontov Klyk	73.61	117.18		-905.808	Müller et al., 2009, Palaeogeography, Palaeoclimatology, Palaeoecology
Cape Mamontov Klyk	73.61	117.18		-890.359	Müller et al., 2009, Palaeogeography, Palaeoclimatology, Palaeoecology
Cape Mamontov Klyk	73.61	117.18		-870.295	Müller et al., 2009, Palaeogeography, Palaeoclimatology, Palaeoecology
Cape Mamontov Klyk	73.61	117.18		-837.616	Müller et al., 2009, Palaeogeography, Palaeoclimatology, Palaeoecology
Nagym, Island Ebe-Basyn-Sise	72.88	123.32		-997.306	Schirrmeister et al., 2003, Polar Geography
Nagym, Island Ebe-Basyn-Sise	72.88	123.32		-995.252	Schirrmeister et al., 2003, Polar Geography
Nagym, Island Ebe-Basyn-Sise	72.88	123.32		-999.154	Schirrmeister et al., 2003, Polar Geography
Nagym, Island Ebe-Basyn-Sise	72.88	123.32		-996.612	Schirrmeister et al., 2003, Polar Geography
Buor-Khaya, Island Kurungnakh-Sise	72.33	126.3		-995.241	Schirrmeister et al., 2003, Polar Geography
Buor-Khaya, Island Kurungnakh-Sise	72.33	126.3		-879.933	Schirrmeister et al., 2003, Polar Geography
Buor-Khaya, Island Kurungnakh-Sise	72.33	126.3		-984.624	Schirrmeister et al., 2003, Polar Geography
Buor-Khaya, Island Kurungnakh-Sise	72.33	126.3		-991.252	Schirrmeister et al., 2003, Polar Geography
Buor-Khaya, Island Kurungnakh-Sise	72.33	126.3		-996.081	Schirrmeister et al., 2003, Polar Geography
Buor-Khaya, Island Kurungnakh-Sise	72.33	126.3		-986.098	Schirrmeister et al., 2003, Polar Geography
Buor-Khaya, Island Kurungnakh-Sise	72.33	126.3		-998.053	Schirrmeister et al., 2003, Polar Geography
Dzhangylakh Island and Khardang Island	72.95	124.21		-998.591	Schirrmeister et al., 2003, Polar Geography
Dzhangylakh Island and Khardang Island	72.95	124.21		-962.927	Schirrmeister et al., 2003, Polar Geography
Dzhangylakh Island and Khardang Island	72.95	124.21		-956.739	Schirrmeister et al., 2003, Polar Geography
Kurungnakh	72.33	126.3		-983.5	Wetterich et al., 2008, Quaternary Science Reviews
Kurungnakh	72.33	126.3		-981.405	Wetterich et al., 2008, Quaternary Science Reviews
Kurungnakh	72.33	126.3		-986.992	Wetterich et al., 2008, Quaternary Science Reviews
Kurungnakh	72.33	126.3		-993.505	Wetterich et al., 2008, Quaternary Science Reviews
Kurungnakh	72.33	126.3		-993.182	Wetterich et al., 2008, Quaternary Science Reviews
Kurungnakh	72.33	126.3		-994.128	Wetterich et al., 2008, Quaternary Science Reviews
Kurungnakh	72.33	126.3		-994.208	Wetterich et al., 2008, Quaternary Science Reviews
Bykovksy Peninsula	71.8333	129.25		-824.329	Schirrmeister et al., 2002, International Journal of Earth Sciences
Bykovksy Peninsula	71.8333	129.25		-882.636	Schirrmeister et al., 2002, International Journal of Earth Sciences
Bykovksy Peninsula	71.8333	129.25		-885.38	Schirrmeister et al., 2002, International Journal of Earth Sciences
Bykovksy Peninsula	71.8333	129.25		-910.531	Schirrmeister et al., 2002, International Journal of Earth Sciences
Bykovksy Peninsula	71.8333	129.25		-923.519	Schirrmeister et al., 2002, International Journal of Earth Sciences
Bykovksy Peninsula	71.8333	129.25		-882.636	Schirrmeister et al., 2002, International Journal of Earth Sciences
Bykovksy Peninsula	71.8333	129.25		-900.545	Schirrmeister et al., 2002, International Journal of Earth Sciences
Bykovksy Peninsula	71.8333	129.25		-936.229	Schirrmeister et al., 2002, International Journal of Earth Sciences
Bykovksy Peninsula	71.8333	129.25		-948.328	Schirrmeister et al., 2002, International Journal of Earth Sciences
Bykovksy Peninsula	71.8333	129.25		-948.649	Schirrmeister et al., 2002, International Journal of Earth Sciences
Bykovksy Peninsula	71.8333	129.25		-952.758	Schirrmeister et al., 2002, International Journal of Earth Sciences
Bykovksy Peninsula	71.8333	129.25		-958.804	Schirrmeister et al., 2002, International Journal of Earth Sciences
Bykovksy Peninsula	71.8333	129.25		-952.699	Schirrmeister et al., 2002, International Journal of Earth Sciences
Bykovksy Peninsula	71.8333	129.25		-969.971	Schirrmeister et al., 2002, International Journal of Earth Sciences
Bykovksy Peninsula	71.8333	129.25		-984.801	Schirrmeister et al., 2002, International Journal of Earth Sciences
Bykovksy Peninsula	71.8333	129.25		-971.287	Schirrmeister et al., 2002, International Journal of Earth Sciences
Bykovksy Peninsula	71.8333	129.25		-984.553	Schirrmeister et al., 2002, International Journal of Earth Sciences
Bykovksy Peninsula	71.8333	129.25		-971.402	Schirrmeister et al., 2002, International Journal of Earth Sciences
Bykovksy Peninsula	71.8333	129.25		-987.343	Schirrmeister et al., 2002, International Journal of Earth Sciences
Bykovksy Peninsula	71.8333	129.25		-988.783	Schirrmeister et al., 2002, International Journal of Earth Sciences
Bykovksy Peninsula	71.8333	129.25		-986.943	Schirrmeister et al., 2002, International Journal of Earth Sciences
Bykovksy Peninsula	71.8333	129.25		-989.821	Schirrmeister et al., 2002, International Journal of Earth Sciences
Bykovksy Peninsula	71.8333	129.25		-990.083	Schirrmeister et al., 2002, International Journal of Earth Sciences
Bykovksy Peninsula	71.8333	129.25		-990.967	Schirrmeister et al., 2002, International Journal of Earth Sciences
Bykovksy Peninsula	71.8333	129.25		-986.845	Schirrmeister et al., 2002, International Journal of Earth Sciences
Bykovksy Peninsula	71.8333	129.25		-988.557	Schirrmeister et al., 2002, International Journal of Earth Sciences
Bykovksy Peninsula	71.8333	129.25		-996.323	Schirrmeister et al., 2002, International Journal of Earth Sciences
Bykovksy Peninsula	71.8333	129.25		-994.251	Schirrmeister et al., 2002, International Journal of Earth Sciences
Bykovksy Peninsula	71.8333	129.25		-994.558	Schirrmeister et al., 2002, International Journal of Earth Sciences
Bykovksy Peninsula	71.8333	129.25		-994.496	Schirrmeister et al., 2002, International Journal of Earth Sciences
Bykovksy Peninsula	71.8333	129.25		-992.562	Schirrmeister et al., 2002, International Journal of Earth Sciences
Bykovksy Peninsula	71.8333	129.25		-995.988	Schirrmeister et al., 2002, International Journal of Earth Sciences
Bykovksy Peninsula	71.8333	129.25		-996.135	Schirrmeister et al., 2002, International Journal of Earth Sciences
Bykovksy Peninsula	71.8333	129.25		-997.519	Schirrmeister et al., 2002, International Journal of Earth Sciences
Bykovksy Peninsula	71.8333	129.25		-997.444	Schirrmeister et al., 2002, International Journal of Earth Sciences
Bykovksy Peninsula	71.8333	129.25		-996.373	Schirrmeister et al., 2002, International Journal of Earth Sciences
Bykovksy Peninsula	71.8333	129.25		-996.467	Schirrmeister et al., 2002, International Journal of Earth Sciences
Bykovksy Peninsula	71.8333	129.25		-995.074	Schirrmeister et al., 2002, International Journal of Earth Sciences
Bykovksy Peninsula	71.8333	129.25		-998.623	Schirrmeister et al., 2002, International Journal of Earth Sciences
Bykovksy Peninsula	71.8333	129.25		-999.308	Schirrmeister et al., 2002, International Journal of Earth Sciences
Bykovksy Peninsula	71.8333	129.25		-998.628	Schirrmeister et al., 2002, International Journal of Earth Sciences
Bykovksy Peninsula	71.8333	129.25		-998.935	Schirrmeister et al., 2002, International Journal of Earth Sciences
Bykovksy Peninsula	71.8333	129.25		-999.195	Schirrmeister et al., 2002, International Journal of Earth Sciences
Bykovksy Peninsula	71.8333	129.25		-997.279	Andreev et al., 2002, Polarforschung
Bykovksy Peninsula	71.8333	129.25		-992.724	Andreev et al., 2002, Polarforschung
Bykovksy Peninsula	71.8333	129.25		-989.23	Andreev et al., 2002, Polarforschung
Bykovksy Peninsula	71.8333	129.25		-987.338	Andreev et al., 2002, Polarforschung
Bykovksy Peninsula	71.8333	129.25		-841.121	Andreev et al., 2002, Polarforschung
Bykovksy Peninsula	71.8333	129.25		-764.04	Grosse et al., 2007, Geomorphology
Bykovksy Peninsula	71.8333	129.25		-768.837	Grosse et al., 2007, Geomorphology
Bykovksy Peninsula	71.8333	129.25		-781.022	Grosse et al., 2007, Geomorphology
Bykovksy Peninsula	71.8333	129.25		-729.243	Grosse et al., 2007, Geomorphology
Bykovksy Peninsula	71.8333	129.25		-737.54	Grosse et al., 2007, Geomorphology
Bykovksy Peninsula	71.8333	129.25		-755.518	Grosse et al., 2007, Geomorphology
Bykovksy Peninsula	71.8333	129.25		-759.742	Grosse et al., 2007, Geomorphology
Bykovksy Peninsula	71.8333	129.25		-718.24	Grosse et al., 2007, Geomorphology
Bykovksy Peninsula	71.8333	129.25		-721.379	Grosse et al., 2007, Geomorphology
Bykovksy Peninsula	71.8333	129.25		-720.684	Grosse et al., 2007, Geomorphology
Bykovksy peninsula	71.8333	129.25		-735.243	Grosse et al., 2007, Geomorphology
Bykovksy peninsula	71.8333	129.25		-800.417	Grosse et al., 2007, Geomorphology
Bykovksy peninsula	71.8333	129.25		-841.866	Grosse et al., 2007, Geomorphology
Bykovksy peninsula	71.8333	129.25		-910.473	Grosse et al., 2007, Geomorphology
Bykovksy peninsula	71.8333	129.25		-998.649	Grosse et al., 2007, Geomorphology
Bykovksy peninsula	71.81	128.42		-970.2	Slagoda, 1993, in Grosse et al., 2007, Geomorphology
Bykovksy peninsula	71.81	128.42		-947.949	Slagoda, 1993, in Grosse et al., 2007, Geomorphology
Bykovksy peninsula	71.81	128.42		-932.649	Slagoda, 1993, in Grosse et al., 2007, Geomorphology
Bykovksy peninsula	71.81	128.42		-983.727	Slagoda, 1993, in Grosse et al., 2007, Geomorphology
Bykovksy peninsula	71.81	128.42		-993.326	Slagoda, 1993, in Grosse et al., 2007, Geomorphology
Bykovksy peninsula	71.81	128.42		-993.49	Slagoda, 1993, in Grosse et al., 2007, Geomorphology
Bykovksy peninsula	71.81	128.42		-993.806	Slagoda, 1993, in Grosse et al., 2007, Geomorphology
Alaska; Itkillik exposure	69.57	-150.87		-832.628	Kanevskiy et al., 2011, Quaternary Research
Alaska; Itkillik exposure	69.57	-150.87		-873.515	Kanevskiy et al., 2011, Quaternary Research
Alaska; Itkillik exposure	69.57	-150.87		-974.134	Kanevskiy et al., 2011, Quaternary Research
Alaska; Itkillik exposure	69.57	-150.87		-962.423	Kanevskiy et al., 2011, Quaternary Research
Alaska; Itkillik exposure	69.57	-150.87		-971.736	Carter, 1998, in Kanevskiy et al., 2011, Quaternary Research
Alaska; Itkillik exposure	69.57	-150.87		-982.146	Carter, 1998, in Kanevskiy et al., 2011, Quaternary Research
Alaska; Itkillik exposure	69.57	-150.87		-949.339	Kanevskiy et al., 2011, Quaternary Research
Alaska; Itkillik exposure	69.57	-150.87		-932.188	Carter, 1998, in Kanevskiy et al., 2011, Quaternary Research
Alaska; Itkillik exposure	69.57	-150.87		-994.475	Kanevskiy et al., 2011, Quaternary Research
Alaska; Itkillik exposure	69.57	-150.87		-997.478	Kanevskiy et al., 2011, Quaternary Research
Alaska; Itkillik exposure	69.57	-150.87		-997.316	Kanevskiy et al., 2011, Quaternary Research
Kolyma; Sukharnaya	69.5167	161.867	-25.5		Dutta et al., 2006, Global Change Biology
Kolyma; Medvezhka	69.65	162.52	-26.9	-993	Dutta et al., 2006, Global Change Biology
Kolyma; Duvannyi Yar	68.6167	159.033	-23		Dutta et al., 2006, Global Change Biology
Kolyma; Zelenyi Mys	68.8	161.38	-22	-964	Dutta et al., 2006, Global Change Biology
Kolyma; Zelenyi Mys	68.8	161.38	-24.4		Dutta et al., 2006, Global Change Biology
Yamal: Seyaha	70	72		-765.61	Vasil'chuk et al., 2000, Earth and Planetary Science Letters
Yamal: Seyaha	70	72		-884.283	Vasil'chuk et al., 2000, Earth and Planetary Science Letters
Yamal: Seyaha	70	72		-940.992	Vasil'chuk et al., 2000, Earth and Planetary Science Letters
Yamal: Seyaha	70	72		-940.253	Vasil'chuk et al., 2000, Earth and Planetary Science Letters
Yamal: Seyaha	70	72		-939.579	Vasil'chuk et al., 2000, Earth and Planetary Science Letters
Yamal: Seyaha	70	72		-942.083	Vasil'chuk et al., 2000, Earth and Planetary Science Letters
Yamal: Seyaha	70	72		-946.585	Vasil'chuk et al., 2000, Earth and Planetary Science Letters
Yamal: Seyaha	70	72		-952.602	Vasil'chuk et al., 2000, Earth and Planetary Science Letters
Yamal: Seyaha	70	72		-957.308	Vasil'chuk et al., 2000, Earth and Planetary Science Letters
Yamal: Seyaha	70	72		-969.074	Vasil'chuk et al., 2000, Earth and Planetary Science Letters
Yamal: Seyaha	70	72		-951.648	Vasil'chuk et al., 2000, Earth and Planetary Science Letters
Yamal: Seyaha	70	72		-974.691	Vasil'chuk et al., 2000, Earth and Planetary Science Letters
Yamal: Seyaha	70	72		-976.512	Vasil'chuk et al., 2000, Earth and Planetary Science Letters
Yamal: Seyaha	70	72		-979.518	Vasil'chuk et al., 2000, Earth and Planetary Science Letters
Yamal: Seyaha	70	72		-989.8	Vasil'chuk et al., 2000, Earth and Planetary Science Letters
Kular settlement	70.64	134.34		-993.161	Vasil'chuk et al., 1997, Permafrost and Periglacial Processes
Kular settlement	70.64	134.34		-995.685	Vasil'chuk et al., 1997, Permafrost and Periglacial Processes
Kular settlement	70.64	134.34		-994.036	Vasil'chuk et al., 1997, Permafrost and Periglacial Processes
Kular settlement	70.64	134.34		-993.574	Vasil'chuk et al., 1997, Permafrost and Periglacial Processes
Kular settlement	70.64	134.34		-988.32	Vasil'chuk et al., 1997, Permafrost and Periglacial Processes
Kular settlement	70.64	134.34		-994.927	Vasil'chuk et al., 1997, Permafrost and Periglacial Processes
Kular settlement	70.64	134.34		-984.253	Vasil'chuk et al., 1997, Permafrost and Periglacial Processes
Kular settlement	70.64	134.34		-991.96	Vasil'chuk et al., 1997, Permafrost and Periglacial Processes
Kular settlement	70.64	134.34		-990.894	Vasil'chuk et al., 1997, Permafrost and Periglacial Processes
Gyda settlement	70.89	78.5		-784.947	Vasil'chuk et al., 1997, Permafrost and Periglacial Processes
Gyda settlement	70.89	78.5		-822.684	Vasil'chuk et al., 1997, Permafrost and Periglacial Processes
Gyda settlement	70.89	78.5		-834.418	Vasil'chuk et al., 1997, Permafrost and Periglacial Processes
Gyda settlement	70.89	78.5		-817.079	Vasil'chuk et al., 1997, Permafrost and Periglacial Processes
Gyda settlement	70.89	78.5		-838.289	Vasil'chuk et al., 1997, Permafrost and Periglacial Processes
Gyda settlement	70.89	78.5		-842.657	Vasil'chuk et al., 1997, Permafrost and Periglacial Processes
Gyda settlement	70.89	78.5		-779.251	Vasil'chuk et al., 1997, Permafrost and Periglacial Processes
Gyda settlement	70.89	78.5		-805.332	Vasil'chuk et al., 1997, Permafrost and Periglacial Processes
Gyda settlement	70.89	78.5		-862.451	Vasil'chuk et al., 1997, Permafrost and Periglacial Processes
Duvanny Yar	68.62	159.13		-995.052	Vasil'chuk et al., 1997, Permafrost and Periglacial Processes
Duvanny Yar	68.62	159.13		-991.228	Vasil'chuk et al., 1997, Permafrost and Periglacial Processes
Duvanny Yar	68.62	159.13		-987.414	Vasil'chuk et al., 1997, Permafrost and Periglacial Processes
Duvanny Yar	68.62	159.13		-991.118	Vasil'chuk et al., 1997, Permafrost and Periglacial Processes
Duvanny Yar	68.62	159.13		-984.448	Vasil'chuk et al., 1997, Permafrost and Periglacial Processes
Duvanny Yar	68.62	159.13		-985.203	Vasil'chuk et al., 1997, Permafrost and Periglacial Processes
Duvanny Yar	68.62	159.13		-967.984	Vasil'chuk et al., 1997, Permafrost and Periglacial Processes
Duvanny Yar	68.62	159.13		-935.712	Vasil'chuk et al., 1997, Permafrost and Periglacial Processes
Duvanny Yar	68.62	159.13		-912.023	Vasil'chuk et al., 1997, Permafrost and Periglacial Processes
Duvanny Yar	68.62	159.13		-804.846	Vasil'chuk et al., 1997, Permafrost and Periglacial Processes
Duvanny Yar	68.62	159.13		-892.336	Vasil'chuk, 2005, Doklady Earth Sciences
Duvanny Yar	68.62	159.13		-912.108	Vasil'chuk, 2005, Doklady Earth Sciences
Duvanny Yar	68.62	159.13		-971.759	Vasil'chuk, 2005, Doklady Earth Sciences
Duvanny Yar	68.62	159.13		-975.978	Vasil'chuk, 2005, Doklady Earth Sciences
Duvanny Yar	68.62	159.13		-976.569	Vasil'chuk, 2005, Doklady Earth Sciences
Duvanny Yar	68.62	159.13		-987.887	Vasil'chuk, 2005, Doklady Earth Sciences
Utinoe	62.5	151.42		-981.718	Vasil'chuk et al., 1998, Permafrost and Periglacial Processes
Utinoe	62.5	151.42		-980.028	Vasil'chuk et al., 1998, Permafrost and Periglacial Processes
Utinoe	62.5	151.42		-994.748	Vasil'chuk et al., 1998, Permafrost and Periglacial Processes
Utinoe	62.5	151.42		-988.027	Vasil'chuk et al., 1998, Permafrost and Periglacial Processes
Klondike, Canada	63.92	-139.32		-949.849	Froese et al., 2002, Quaternary Science Reviews
Klondike, Canada	63.92	-139.32		-951.627	Froese et al., 2002, Quaternary Science Reviews
Klondike, Canada	63.92	-139.32		-934.784	Froese et al., 2002, Quaternary Science Reviews
Klondike, Canada	63.92	-139.32		-957.076	Froese et al., 2002, Quaternary Science Reviews
Klondike, Canada	63.92	-139.32		-979.025	Fraser and Burn, 1997, Canadian Journal of Earth Sciences
Klondike, Canada	63.92	-139.32		-971.188	Fraser and Burn, 1997, Canadian Journal of Earth Sciences
Klondike, Canada	63.92	-139.32		-966.127	Fraser and Burn, 1997, Canadian Journal of Earth Sciences
Klondike, Canada	63.92	-139.32		-962.064	Fraser and Burn, 1997, Canadian Journal of Earth Sciences
Klondike, Canada	63.92	-139.32		-950.019	Fraser and Burn, 1997, Canadian Journal of Earth Sciences
Klondike, Canada	63.92	-139.32		-997.77	Kotler and Burn, 2000, Canadian Journal of Earth Sciences
Klondike, Canada	63.92	-139.32		-996.553	Kotler and Burn, 2000, Canadian Journal of Earth Sciences
Klondike, Canada	63.92	-139.32		-993.215	Kotler and Burn, 2000, Canadian Journal of Earth Sciences
Klondike, Canada	63.92	-139.32		-946.815	Kotler and Burn, 2000, Canadian Journal of Earth Sciences
Klondike, Canada	63.92	-139.32		-938.091	Kotler and Burn, 2000, Canadian Journal of Earth Sciences
Klondike, Canada	63.92	-139.32		-824.068	Kotler and Burn, 2000, Canadian Journal of Earth Sciences
Klondike, Canada	63.92	-139.32		-766.034	Kotler and Burn, 2000, Canadian Journal of Earth Sciences
Klondike, Canada	63.92	-139.32		-720.03	Kotler and Burn, 2000, Canadian Journal of Earth Sciences
Klondike, Canada	63.92	-139.32		-718.176	Kotler and Burn, 2000, Canadian Journal of Earth Sciences
Mamontova Gora	62.48	135.64		-964.545	Péwé et al., 1977, Quaternary Research
Mamontova Gora	62.48	135.64		-993.638	Péwé et al., 1977, Quaternary Research
Mamontova Gora	62.48	135.64		-995.833	Péwé et al., 1977, Quaternary Research
Mamontova Gora	62.48	135.64		-985.568	Péwé et al., 1977, Quaternary Research
Mamontova Gora	62.48	135.64		-994.754	Péwé et al., 1977, Quaternary Research
Mamontova Gora	62.48	135.64		-997.023	Péwé et al., 1977, Quaternary Research
Mamontova Gora	62.48	135.64		-999.065	Péwé et al., 1977, Quaternary Research
Mamontova Gora	62.48	135.64		-999.065	Péwé et al., 1977, Quaternary Research
Mamontova Gora	62.48	135.64		-999.065	Péwé et al., 1977, Quaternary Research
Mamontova Gora	62.48	135.64		-996.752	Péwé et al., 1977, Quaternary Research
Mamontova Gora	62.48	135.64		-999.065	Péwé et al., 1977, Quaternary Research
Mamontova Gora	62.48	135.64		-995.566	Péwé et al., 1977, Quaternary Research
Mamontova Gora	62.48	135.64		-999.065	Péwé et al., 1977, Quaternary Research
Alaska, Eva Creek	64.83	-148.05		-945.033	Péwé et al., 1977, Quaternary Research
Alaska, Eva Creek	64.83	-148.05		-942.927	Péwé et al., 1977, Quaternary Research
Alaska, Eva Creek	64.83	-148.05		-976.123	Péwé et al., 1977, Quaternary Research
Alaska, Eva Creek	64.83	-148.05		-952.148	Matthews, 1968, in Péwé et al., 1977, Quaternary Research
Alaska, Eva Creek	64.83	-148.05		-999.164	Matthews, 1968, in Péwé et al., 1977, Quaternary Research
Alaska, Eva Creek	64.83	-148.05		-969.465	Péwé et al., 1977, Quaternary Research
Tumura River, Russia	63.6	129.97		-804.425	Zech et al., 2008, Geoderma
Tumura River, Russia	63.6	129.97		-920.518	Zech et al., 2008, Geoderma
Tumura River, Russia	63.6	129.97		-771.468	Zech et al., 2008, Geoderma
Tumura River, Russia	63.6	129.97		-890.523	Zech et al., 2008, Geoderma
Tumura River, Russia	63.6	129.97		-910.16	Zech et al., 2008, Geoderma
Tumura River, Russia	63.6	129.97		-975.553	Zech et al., 2008, Geoderma
Tumura River, Russia	63.6	129.97		-996.764	Zech et al., 2008, Geoderma
Tumura River, Russia	63.6	129.97		-997.182	Zech et al., 2008, Geoderma
Tumura River, Russia	63.6	129.97		-997.956	Zech et al., 2008, Geoderma
Tumura River, Russia	63.6	129.97		-997.477	Zech et al., 2008, Geoderma
Tumura River, Russia	63.6	129.97		-998.263	Zech et al., 2008, Geoderma
SW Kotel'ny Island/Khomurganakh River mouth, Russia	74.73	138.45	-26.65		Schirrmeister et al., 2011, Quaternary International
N Kotel'ny Island/Cape Anisii, Russia	76.17	139.01	-26.1		Schirrmeister et al., 2011, Quaternary International
Bel'kovsky Island/Cape Skalisty, Russia	75.37	135.59	-26.86		Schirrmeister et al., 2011, Quaternary International
Stolbovoy Island, Russia	74.06	136.08	-25.32		Schirrmeister et al., 2011, Quaternary International
Cape Mamontov Klyk, Russia	73.61	117.18	-26.02		Schirrmeister et al., 2011, Quaternary International
Ebe Basyn Sise, Russia	72.88	123.32	-25.86		Schirrmeister et al., 2011, Quaternary International
Kurungnakh Sise Island, Russia	72.33	126.3	-26.55		Schirrmeister et al., 2011, Quaternary International
Bykovsky Peninsula, Russia	71.78	128.42	-26.1		Schirrmeister et al., 2011, Quaternary International
Muostakh Island, Russia	71.61	129.94	-25.26		Schirrmeister et al., 2011, Quaternary International
Maly Lyakhovsky Island, Russia	74.25	140.35	-26.23		Schirrmeister et al., 2011, Quaternary International
Bol'shoy Lyakovsky Island, Russia	73.3	141.5	-26.54		Schirrmeister et al., 2011, Quaternary International
Oyogos Yar coast	72.68	143.53	-27.7		Schirrmeister et al., 2011, Quaternary International
Bol'shoy Lyakovsky Island, Russia	73.3	141.5		-993.88	Andreev et al., 2009, Boreas
Bol'shoy Lyakovsky Island, Russia	73.3	141.5		-998.812	Andreev et al., 2009, Boreas
Bol'shoy Lyakovsky Island, Russia	73.3	141.5		-995.686	Andreev et al., 2009, Boreas
Bol'shoy Lyakovsky Island, Russia	73.3	141.5		-996.74	Andreev et al., 2009, Boreas
Bol'shoy Lyakovsky Island, Russia	73.3	141.5		-997.647	Andreev et al., 2009, Boreas
Bol'shoy Lyakovsky Island, Russia	73.3	141.5		-996.177	Andreev et al., 2009, Boreas
Bol'shoy Lyakovsky Island, Russia	73.3	141.5		-997.459	Andreev et al., 2009, Boreas
Bol'shoy Lyakovsky Island, Russia	73.3	141.5		-995.931	Andreev et al., 2009, Boreas
Bol'shoy Lyakovsky Island, Russia	73.3	141.5		-998.432	Andreev et al., 2009, Boreas
Bol'shoy Lyakovsky Island, Russia	73.3	141.5		-986.424	Andreev et al., 2009, Boreas
Bol'shoy Lyakovsky Island, Russia	73.3	141.5		-988.958	Andreev et al., 2009, Boreas
Bol'shoy Lyakovsky Island, Russia	73.3	141.5		-998.457	Andreev et al., 2009, Boreas
Bol'shoy Lyakovsky Island, Russia	73.3	141.5		-998.629	Andreev et al., 2009, Boreas
Bol'shoy Lyakovsky Island, Russia	73.3	141.5		-988.308	Andreev et al., 2009, Boreas
Bol'shoy Lyakovsky Island, Russia	73.3	141.5		-994.082	Andreev et al., 2009, Boreas
Bol'shoy Lyakovsky Island, Russia	73.3	141.5		-995.844	Andreev et al., 2009, Boreas
Bol'shoy Lyakovsky Island, Russia	73.3	141.5		-993.306	Andreev et al., 2009, Boreas
Lena Delta: Sobo outcrop	72.5	128		-833.096	Grigoriev, 1993, in Schwamborn et al., 2002, Quaternary International
Cape Mamontov Klyk, Russia	73.61	117.18		-979.702	Schirrmeister et al., 2008, Polar Research
Cape Mamontov Klyk, Russia	73.61	117.18		-953.55	Schirrmeister et al., 2008, Polar Research
Cape Mamontov Klyk, Russia	73.61	117.18		-923.954	Schirrmeister et al., 2008, Polar Research
Cape Mamontov Klyk, Russia	73.61	117.18		-912.359	Schirrmeister et al., 2008, Polar Research
Cape Mamontov Klyk, Russia	73.61	117.18		-901.479	Schirrmeister et al., 2008, Polar Research
Cape Mamontov Klyk, Russia	73.61	117.18		-872.837	Schirrmeister et al., 2008, Polar Research
Cape Mamontov Klyk, Russia	73.61	117.18		-862.634	Schirrmeister et al., 2008, Polar Research
Cape Mamontov Klyk, Russia	73.61	117.18		-966.477	Schirrmeister et al., 2008, Polar Research
Cape Mamontov Klyk, Russia	73.61	117.18		-950.874	Schirrmeister et al., 2008, Polar Research
Cape Mamontov Klyk, Russia	73.61	117.18		-934.913	Schirrmeister et al., 2008, Polar Research
Cape Mamontov Klyk, Russia	73.61	117.18		-919.472	Schirrmeister et al., 2008, Polar Research
Cape Mamontov Klyk, Russia	73.61	117.18		-905.797	Schirrmeister et al., 2008, Polar Research
Cape Mamontov Klyk, Russia	73.61	117.18		-890.346	Schirrmeister et al., 2008, Polar Research
Cape Mamontov Klyk, Russia	73.61	117.18		-870.279	Schirrmeister et al., 2008, Polar Research
Cape Mamontov Klyk, Russia	73.61	117.18		-837.597	Schirrmeister et al., 2008, Polar Research
Cape Mamontov Klyk, Russia	73.61	117.18		-749.385	Schirrmeister et al., 2008, Polar Research
Buor-Khaya Peninsula, Siberia, Russia	71.5667	132.2		-976.583	Strauss et al., 2015, Biogeosciences
Buor-Khaya Peninsula, Siberia, Russia	71.5667	132.2		-986.71	Strauss et al., 2015, Biogeosciences
Buor-Khaya Peninsula, Siberia, Russia	71.5667	132.2		-994.335	Strauss et al., 2015, Biogeosciences
Buor-Khaya Peninsula, Siberia, Russia	71.5667	132.2		-996.336	Strauss et al., 2015, Biogeosciences
Buor-Khaya Peninsula, Siberia, Russia	71.5667	132.2		-995.3	Strauss et al., 2015, Biogeosciences
Buor-Khaya Peninsula, Siberia, Russia	71.5667	132.2		-997.773	Strauss et al., 2015, Biogeosciences
Buor-Khaya Peninsula, Siberia, Russia	71.5667	132.2		-997.478	Strauss et al., 2015, Biogeosciences
Buor-Khaya Peninsula, Siberia, Russia	71.5667	132.2		-998.945	Strauss et al., 2015, Biogeosciences
Buor-Khaya Peninsula, Siberia, Russia	71.5667	132.2		-997.773	Strauss et al., 2015, Biogeosciences
Buor-Khaya Peninsula, Siberia, Russia	71.5667	132.2		-998.945	Strauss et al., 2015, Biogeosciences
North-East Siberia (meta-analysis)			-25.58		Schirrmeister et al., 2011, Journal of Geophysical Research Biogeosciences
North-East Siberia (meta-analysis)			-26.38		Schirrmeister et al., 2011, Journal of Geophysical Research Biogeosciences
Bol'shoy Lyakovsky Island, Russia	73.2866	141.705		-997.772	Wetterich et al., 2016, Quaternary Science Reviews
Bol'shoy Lyakovsky Island, Russia	73.2866	141.705		-998.263	Wetterich et al., 2016, Quaternary Science Reviews
Oyogos Yar mainland coast, Russia	72.672	143.635		-997.772	Wetterich et al., 2016, Quaternary Science Reviews
Oyogos Yar mainland coast, Russia	72.672	143.635		-998.263	Wetterich et al., 2016, Quaternary Science Reviews
Buor-Khaya Peninsula, Siberia, Russia	71.4203	132.111	-26.7	-998.728	Schirrmeister et al., 2017, Biogeosciences
Buor-Khaya Peninsula, Siberia, Russia	71.4203	132.111	-28.1		Schirrmeister et al., 2017, Biogeosciences
Buor-Khaya Peninsula, Siberia, Russia	71.4203	132.111	-28.8		Schirrmeister et al., 2017, Biogeosciences
Buor-Khaya Peninsula, Siberia, Russia	71.4203	132.111	-26.3	-998.82	Schirrmeister et al., 2017, Biogeosciences
Buor-Khaya Peninsula, Siberia, Russia	71.4203	132.111	-27.2		Schirrmeister et al., 2017, Biogeosciences
Buor-Khaya Peninsula, Siberia, Russia	71.4203	132.111	-26.7		Schirrmeister et al., 2017, Biogeosciences
Buor-Khaya Peninsula, Siberia, Russia	71.4203	132.111	-26.7	-998.307	Schirrmeister et al., 2017, Biogeosciences
Buor-Khaya Peninsula, Siberia, Russia	71.4203	132.111	-27.4		Schirrmeister et al., 2017, Biogeosciences
Buor-Khaya Peninsula, Siberia, Russia	71.4203	132.111	-27.1		Schirrmeister et al., 2017, Biogeosciences
Buor-Khaya Peninsula, Siberia, Russia	71.4203	132.111	-26.8		Schirrmeister et al., 2017, Biogeosciences
Buor-Khaya Peninsula, Siberia, Russia	71.4203	132.111	-27.6		Schirrmeister et al., 2017, Biogeosciences
Buor-Khaya Peninsula, Siberia, Russia	71.4203	132.111	-26.2		Schirrmeister et al., 2017, Biogeosciences
Buor-Khaya Peninsula, Siberia, Russia	71.4203	132.111	-25.8		Schirrmeister et al., 2017, Biogeosciences
Buor-Khaya Peninsula, Siberia, Russia	71.384	132.084	-26.19		Schirrmeister et al., 2017, Biogeosciences
Buor-Khaya Peninsula, Siberia, Russia	71.6	132.227	-26.39		Schirrmeister et al., 2017, Biogeosciences
Cape Mamontov Klyk, Russia	73.36	117.1		-985.371	Winterfeld et al., 2011, Boreas
Kytalyk, East Siberia	70.83	147.49		-969.29	Weiss et al., 2016, Sedimentary Geology
Kytalyk, East Siberia	70.83	147.49		-884.372	Weiss et al., 2016, Sedimentary Geology
Bol'shoy Lyakovsky Island, Russia	73.2866	141.705		-974.304	Wetterich et al., 2014, Quaternary Science Reviews
Bol'shoy Lyakovsky Island, Russia	73.2866	141.705		-973.059	Wetterich et al., 2014, Quaternary Science Reviews
Bol'shoy Lyakovsky Island, Russia	73.2866	141.705		-975.975	Wetterich et al., 2014, Quaternary Science Reviews
Bol'shoy Lyakovsky Island, Russia	73.2866	141.705		-975.643	Wetterich et al., 2014, Quaternary Science Reviews
Bol'shoy Lyakovsky Island, Russia	73.2866	141.705		-985.011	Wetterich et al., 2014, Quaternary Science Reviews
Bol'shoy Lyakovsky Island, Russia	73.2866	141.705		-991.681	Wetterich et al., 2014, Quaternary Science Reviews
Bol'shoy Lyakovsky Island, Russia	73.2866	141.705		-992.637	Wetterich et al., 2014, Quaternary Science Reviews
Bol'shoy Lyakovsky Island, Russia	73.2866	141.705		-992.692	Wetterich et al., 2014, Quaternary Science Reviews
Bol'shoy Lyakovsky Island, Russia	73.2866	141.705		-996.893	Wetterich et al., 2014, Quaternary Science Reviews
Bol'shoy Lyakovsky Island, Russia	73.2866	141.705		-995.613	Wetterich et al., 2014, Quaternary Science Reviews
Bol'shoy Lyakovsky Island, Russia	73.2866	141.705		-997.27	Wetterich et al., 2014, Quaternary Science Reviews
Bol'shoy Lyakovsky Island, Russia	73.2866	141.705		-997.652	Wetterich et al., 2014, Quaternary Science Reviews
Bol'shoy Lyakovsky Island, Russia	73.2866	141.705		-997.194	Wetterich et al., 2014, Quaternary Science Reviews
Bol'shoy Lyakovsky Island, Russia	73.2866	141.705		-997.553	Wetterich et al., 2014, Quaternary Science Reviews
Bol'shoy Lyakovsky Island, Russia	73.2866	141.705		-994.429	Wetterich et al., 2014, Quaternary Science Reviews
Bol'shoy Lyakovsky Island, Russia	73.2866	141.705		-995.308	Wetterich et al., 2014, Quaternary Science Reviews
Bol'shoy Lyakovsky Island, Russia	73.2866	141.705		-996.049	Wetterich et al., 2014, Quaternary Science Reviews
Bol'shoy Lyakovsky Island, Russia	73.2866	141.705		-996.826	Wetterich et al., 2014, Quaternary Science Reviews
Duvanny Yar	68.6308	159.152		-878.122	Murton et al., 2015, Permafrost and Periglacial Processes
Duvanny Yar	68.6308	159.152		-891.716	Murton et al., 2015, Permafrost and Periglacial Processes
Duvanny Yar	68.6308	159.152		-915.371	Murton et al., 2015, Permafrost and Periglacial Processes
Duvanny Yar	68.6308	159.152		-921.07	Murton et al., 2015, Permafrost and Periglacial Processes
Duvanny Yar	68.6308	159.152		-924.247	Murton et al., 2015, Permafrost and Periglacial Processes
Duvanny Yar	68.6308	159.152		-930.827	Murton et al., 2015, Permafrost and Periglacial Processes
Duvanny Yar	68.6308	159.152		-932.528	Murton et al., 2015, Permafrost and Periglacial Processes
Duvanny Yar	68.6308	159.152		-942.61	Murton et al., 2015, Permafrost and Periglacial Processes
Duvanny Yar	68.6308	159.152		-946.939	Murton et al., 2015, Permafrost and Periglacial Processes
Duvanny Yar	68.6308	159.152		-947.595	Murton et al., 2015, Permafrost and Periglacial Processes
Duvanny Yar	68.6308	159.152		-952.621	Murton et al., 2015, Permafrost and Periglacial Processes
Duvanny Yar	68.6308	159.152		-956.031	Murton et al., 2015, Permafrost and Periglacial Processes
Duvanny Yar	68.6308	159.152		-957.643	Murton et al., 2015, Permafrost and Periglacial Processes
Duvanny Yar	68.6308	159.152		-978.266	Murton et al., 2015, Permafrost and Periglacial Processes
Duvanny Yar	68.6308	159.152		-981.742	Murton et al., 2015, Permafrost and Periglacial Processes
Duvanny Yar	68.6308	159.152		-980.81	Murton et al., 2015, Permafrost and Periglacial Processes
Duvanny Yar	68.6308	159.152		-980.08	Murton et al., 2015, Permafrost and Periglacial Processes
Duvanny Yar	68.6308	159.152		-979.577	Murton et al., 2015, Permafrost and Periglacial Processes
Duvanny Yar	68.6308	159.152		-985.588	Murton et al., 2015, Permafrost and Periglacial Processes
Duvanny Yar	68.6308	159.152		-981.742	Murton et al., 2015, Permafrost and Periglacial Processes
Duvanny Yar	68.6308	159.152		-983.879	Murton et al., 2015, Permafrost and Periglacial Processes
Duvanny Yar	68.6308	159.152		-985.766	Murton et al., 2015, Permafrost and Periglacial Processes
Duvanny Yar	68.6308	159.152		-985.039	Murton et al., 2015, Permafrost and Periglacial Processes
Duvanny Yar	68.6308	159.152		-994.742	Murton et al., 2015, Permafrost and Periglacial Processes
Duvanny Yar	68.6308	159.152		-994.935	Murton et al., 2015, Permafrost and Periglacial Processes
Duvanny Yar	68.6308	159.152		-995.952	Murton et al., 2015, Permafrost and Periglacial Processes
Duvanny Yar	68.6308	159.152		-995.952	Murton et al., 2015, Permafrost and Periglacial Processes
Duvanny Yar	68.6308	159.152		-996.002	Murton et al., 2015, Permafrost and Periglacial Processes
Duvanny Yar	68.6308	159.152		-997.63	Murton et al., 2015, Permafrost and Periglacial Processes
Duvanny Yar	68.6308	159.152		-996.641	Murton et al., 2015, Permafrost and Periglacial Processes
Duvanny Yar	68.6308	159.152		-996.764	Murton et al., 2015, Permafrost and Periglacial Processes
Duvanny Yar	68.6308	159.152		-997.282	Murton et al., 2015, Permafrost and Periglacial Processes
Duvanny Yar	68.6308	159.152		-996.335	Murton et al., 2015, Permafrost and Periglacial Processes
Duvanny Yar	68.6308	159.152		-997.57	Murton et al., 2015, Permafrost and Periglacial Processes
Duvanny Yar	68.6308	159.152		-997.477	Murton et al., 2015, Permafrost and Periglacial Processes
Duvanny Yar	68.6308	159.152		-996.335	Murton et al., 2015, Permafrost and Periglacial Processes
Duvanny Yar	68.6308	159.152		-996.335	Murton et al., 2015, Permafrost and Periglacial Processes
Duvanny Yar	68.6308	159.152		-997.477	Murton et al., 2015, Permafrost and Periglacial Processes
Duvanny Yar	68.6308	159.152		-997.907	Murton et al., 2015, Permafrost and Periglacial Processes
Duvanny Yar	68.6308	159.152		-996.335	Murton et al., 2015, Permafrost and Periglacial Processes
Duvanny Yar	68.6308	159.152		-997.773	Murton et al., 2015, Permafrost and Periglacial Processes
Duvanny Yar	68.6308	159.152		-996.335	Murton et al., 2015, Permafrost and Periglacial Processes
Duvanny Yar	68.6308	159.152		-997.477	Murton et al., 2015, Permafrost and Periglacial Processes
Duvanny Yar	68.6308	159.152		-997.688	Murton et al., 2015, Permafrost and Periglacial Processes
Duvanny Yar	68.6308	159.152		-980.569	Murton et al., 2015, Permafrost and Periglacial Processes
Duvanny Yar	68.6308	159.152		-983.266	Murton et al., 2015, Permafrost and Periglacial Processes
Duvanny Yar	68.6308	159.152		-984.662	Murton et al., 2015, Permafrost and Periglacial Processes
Duvanny Yar	68.6308	159.152		-979.229	Kaplina, 1986, in Murton et al., 2015, Permafrost and Periglacial Processes
Duvanny Yar	68.6308	159.152		-985.158	Kaplina, 1986, in Murton et al., 2015, Permafrost and Periglacial Processes
Duvanny Yar	68.6308	159.152		-991.201	Kaplina, 1986, in Murton et al., 2015, Permafrost and Periglacial Processes
Duvanny Yar	68.6308	159.152		-990.752	Kaplina, 1986, in Murton et al., 2015, Permafrost and Periglacial Processes
Duvanny Yar	68.6308	159.152		-991.201	Kaplina, 1986, in Murton et al., 2015, Permafrost and Periglacial Processes
Duvanny Yar	68.6308	159.152		-989.91	Kaplina, 1986, in Murton et al., 2015, Permafrost and Periglacial Processes
Duvanny Yar	68.6308	159.152		-996.319	Kaplina, 1986, in Murton et al., 2015, Permafrost and Periglacial Processes
Duvanny Yar	68.6308	159.152		-950.244	Tomirdiaro and Chyornen'kiy, 1987, in Murton et al., 2015, Permafrost and Periglacial Processes
Duvanny Yar	68.6308	159.152		-961.162	Tomirdiaro and Chyornen'kiy, 1987, in Murton et al., 2015, Permafrost and Periglacial Processes
Duvanny Yar	68.6308	159.152		-985.591	Tomirdiaro and Chyornen'kiy, 1987, in Murton et al., 2015, Permafrost and Periglacial Processes
Duvanny Yar	68.6308	159.152		-986.248	Tomirdiaro and Chyornen'kiy, 1987, in Murton et al., 2015, Permafrost and Periglacial Processes
Duvanny Yar	68.6308	159.152		-995.191	Tomirdiaro and Chyornen'kiy, 1987, in Murton et al., 2015, Permafrost and Periglacial Processes
Duvanny Yar	68.6308	159.152		-997.596	Tomirdiaro and Chyornen'kiy, 1987, in Murton et al., 2015, Permafrost and Periglacial Processes
Duvanny Yar	68.6308	159.152		-998.028	Tomirdiaro and Chyornen'kiy, 1987, in Murton et al., 2015, Permafrost and Periglacial Processes
Duvanny Yar	68.6308	159.152		-998.703	Tomirdiaro and Chyornen'kiy, 1987, in Murton et al., 2015, Permafrost and Periglacial Processes
Duvanny Yar	68.6308	159.152		-986.752	Vasil'chuk, 1992, in Murton et al., 2015, Permafrost and Periglacial Processes
Duvanny Yar	68.6308	159.152		-996.503	Vasil'chuk, 1992, in Murton et al., 2015, Permafrost and Periglacial Processes
Duvanny Yar	68.6308	159.152		-998.028	Vasil'chuk, 1992, in Murton et al., 2015, Permafrost and Periglacial Processes
Duvanny Yar	68.6308	159.152		-995.94	Vasil'chuk, 1992, in Murton et al., 2015, Permafrost and Periglacial Processes
Duvanny Yar	68.6308	159.152		-984.618	Vasil'chuk, 1992, in Murton et al., 2015, Permafrost and Periglacial Processes
Duvanny Yar	68.6308	159.152		-996.137	Vasil'chuk, 1992, in Murton et al., 2015, Permafrost and Periglacial Processes
Duvanny Yar	68.6308	159.152		-988.008	Vasil'chuk, 1992, in Murton et al., 2015, Permafrost and Periglacial Processes
Duvanny Yar	68.6308	159.152		-998.642	Vasil'chuk, 1992, in Murton et al., 2015, Permafrost and Periglacial Processes
Duvanny Yar	68.6308	159.152		-996.415	Vasil'chuk, 1992, in Murton et al., 2015, Permafrost and Periglacial Processes
Duvanny Yar	68.6308	159.152		-989.8	Vasil'chuk, 1992, in Murton et al., 2015, Permafrost and Periglacial Processes
Duvanny Yar	68.6308	159.152		-969.923	Gubin, 1999, in Murton et al., 2015, Permafrost and Periglacial Processes
Duvanny Yar	68.6308	159.152		-979.297	Gubin, 1999, in Murton et al., 2015, Permafrost and Periglacial Processes
Duvanny Yar	68.6308	159.152		-994.929	Gubin, 1999, in Murton et al., 2015, Permafrost and Periglacial Processes
Duvanny Yar	68.6308	159.152		-995.74	Gubin, 1999, in Murton et al., 2015, Permafrost and Periglacial Processes
Duvanny Yar	68.6308	159.152		-917.717	Murton et al., 2015, Permafrost and Periglacial Processes
Oyogos Yar coast	72.6775	143.555		-989.68	Opel et al., 2017, Climate of the Past
Batagay, Yakutia	67.5667	134.75		-984.649	Ashastina et al., 2017, Climate of the Past
Batagay, Yakutia	67.5667	134.75		-961.872	Ashastina et al., 2017, Climate of the Past
Batagay, Yakutia	67.5667	134.75		-794.794	Ashastina et al., 2017, Climate of the Past
Batagay, Yakutia	67.5667	134.75		-997.479	Ashastina et al., 2017, Climate of the Past
Batagay, Yakutia	67.5667	134.75		-998.265	Ashastina et al., 2017, Climate of the Past
Batagay, Yakutia	67.5667	134.75		-997.774	Ashastina et al., 2017, Climate of the Past
Alaska; Itkillik exposure	69.5667	-150.867		-834.1	Lapointe et al., 2017, Palaeogeography, Palaeoclimatology, Palaeoecology
Alaska; Itkillik exposure	69.5667	-150.867		-917.173	Lapointe et al., 2017, Palaeogeography, Palaeoclimatology, Palaeoecology
Alaska; Itkillik exposure	69.5667	-150.867		-951.746	Lapointe et al., 2017, Palaeogeography, Palaeoclimatology, Palaeoecology
Alaska; Itkillik exposure	69.5667	-150.867		-958.234	Lapointe et al., 2017, Palaeogeography, Palaeoclimatology, Palaeoecology
Alaska; Itkillik exposure	69.5667	-150.867		-970.818	Lapointe et al., 2017, Palaeogeography, Palaeoclimatology, Palaeoecology
Alaska; Itkillik exposure	69.5667	-150.867		-995.585	Lapointe et al., 2017, Palaeogeography, Palaeoclimatology, Palaeoecology
Alaska; Itkillik exposure	69.5667	-150.867		-996.337	Lapointe et al., 2017, Palaeogeography, Palaeoclimatology, Palaeoecology
Alaska; Itkillik exposure	69.5667	-150.867		-996.337	Lapointe et al., 2017, Palaeogeography, Palaeoclimatology, Palaeoecology
Alaska; Itkillik exposure	69.5667	-150.867		-996.765	Lapointe et al., 2017, Palaeogeography, Palaeoclimatology, Palaeoecology
Alaska; Itkillik exposure	69.5667	-150.867		-997.478	Lapointe et al., 2017, Palaeogeography, Palaeoclimatology, Palaeoecology
Plakhinskii Yar, Eastern Siberia	68.6	159.8		-932.357	Vasil'chuk, 1988, in Vasil'chuk, 2013, Permafrost and Periglacial Processes
Plakhinskii Yar, Eastern Siberia	68.6	159.8		-960.885	Vasil'chuk, 1988, in Vasil'chuk, 2013, Permafrost and Periglacial Processes
Plakhinskii Yar, Eastern Siberia	68.6	159.8		-965.463	Vasil'chuk, 1988, in Vasil'chuk, 2013, Permafrost and Periglacial Processes
Plakhinskii Yar, Eastern Siberia	68.6	159.8		-980.276	Vasil'chuk, 1988, in Vasil'chuk, 2013, Permafrost and Periglacial Processes
Plakhinskii Yar, Eastern Siberia	68.6	159.8		-924.231	Fukuda et al., 1997, in Vasil'chuk, 2013, Permafrost and Periglacial Processes
Plakhinskii Yar, Eastern Siberia	68.6	159.8		-923.311	Fukuda et al., 1997, in Vasil'chuk, 2013, Permafrost and Periglacial Processes
Plakhinskii Yar, Eastern Siberia	68.6	159.8		-937.915	Fukuda et al., 1997, in Vasil'chuk, 2013, Permafrost and Periglacial Processes
Plakhinskii Yar, Eastern Siberia	68.6	159.8		-951.544	Fukuda et al., 1997, in Vasil'chuk, 2013, Permafrost and Periglacial Processes
Plakhinskii Yar, Eastern Siberia	68.6	159.8		-974.09	Fukuda et al., 1997, in Vasil'chuk, 2013, Permafrost and Periglacial Processes
Plakhinskii Yar, Eastern Siberia	68.6	159.8		-966.724	Fukuda et al., 1997, in Vasil'chuk, 2013, Permafrost and Periglacial Processes
Mamontova Gora, Eastern Siberia	62.48	135.64		-987.281	Vasil'chuk, 2013, Permafrost and Periglacial Processes
Mamontova Gora, Eastern Siberia	62.48	135.64		-991.67	Vasil'chuk, 2013, Permafrost and Periglacial Processes
Seward Peninsula, Alaska	66.4614	164.139		-939.904	Lenz et al., 2016, Permafrost and Periglacial Processes
Seward Peninsula, Alaska	66.4614	164.139		-949.264	Lenz et al., 2016, Permafrost and Periglacial Processes
Seward Peninsula, Alaska	66.4614	164.139		-984.276	Lenz et al., 2016, Permafrost and Periglacial Processes
Seward Peninsula, Alaska	66.4614	164.139		-996.1	Lenz et al., 2016, Permafrost and Periglacial Processes
Seward Peninsula, Alaska	66.4614	164.139		-995.583	Lenz et al., 2016, Permafrost and Periglacial Processes
Seward Peninsula, Alaska	66.4614	164.139		-994.334	Lenz et al., 2016, Permafrost and Periglacial Processes
Seward Peninsula, Alaska	66.4614	164.139		-996.335	Lenz et al., 2016, Permafrost and Periglacial Processes
Seward Peninsula, Alaska	66.4614	164.139		-995.85	Lenz et al., 2016, Permafrost and Periglacial Processes
Seward Peninsula, Alaska	66.4614	164.139		-997.477	Lenz et al., 2016, Permafrost and Periglacial Processes
Seward Peninsula, Alaska	66.4614	164.139		-997.773	Lenz et al., 2016, Permafrost and Periglacial Processes
Bol'shoy Lyakovsky Island, Russia	73.2866	141.705		-983.853	Zimmermann et al., 2017, Genes
Bol'shoy Lyakovsky Island, Russia	73.2866	141.705		-985.069	Zimmermann et al., 2017, Genes
Bol'shoy Lyakovsky Island, Russia	73.2866	141.705		-995.505	Zimmermann et al., 2017, Genes
Bol'shoy Lyakovsky Island, Russia	73.2866	141.705		-995.977	Zimmermann et al., 2017, Genes
Bol'shoy Lyakovsky Island, Russia	73.2866	141.705		-995.749	Zimmermann et al., 2017, Genes
Bol'shoy Lyakovsky Island, Russia	73.2866	141.705		-995.266	Zimmermann et al., 2017, Genes
Bol'shoy Lyakovsky Island, Russia	73.2866	141.705		-999.599	Zimmermann et al., 2017, Genes
Bol'shoy Lyakovsky Island, Russia	73.2866	141.705		-998.365	Zimmermann et al., 2017, Genes
Bol'shoy Lyakovsky Island, Russia	73.2866	141.705		-998.371	Zimmermann et al., 2017, Genes
Bol'shoy Lyakovsky Island, Russia	73.2866	141.705		-998.891	Zimmermann et al., 2017, Genes
Bol'shoy Lyakovsky Island, Russia	73.2866	141.705		-999.504	Zimmermann et al., 2017, Genes
Bol'shoy Lyakovsky Island, Russia	73.2866	141.705		-999.112	Zimmermann et al., 2017, Genes
Bol'shoy Lyakovsky Island, Russia	73.2866	141.705		-998.868	Zimmermann et al., 2017, Genes
Bol'shoy Lyakovsky Island, Russia	73.2866	141.705		-998.743	Zimmermann et al., 2017, Genes
Bol'shoy Lyakovsky Island, Russia	73.2866	141.705		-998.467	Zimmermann et al., 2017, Genes
Bol'shoy Lyakovsky Island, Russia	73.2866	141.705		-997.858	Zimmermann et al., 2017, Genes
Klondike, Canada	63.92	-139.32		-957.985	Froese et al., 2006, Quaternary Science Reviews
Klondike, Canada	63.92	-139.32		-956.926	Froese et al., 2006, Quaternary Science Reviews
Klondike, Canada	63.92	-139.32		-959.47	Zazula et al., 2003, in Froese et al., 2006, Quaternary Science Reviews
Klondike, Canada	63.92	-139.32		-957.252	Demuro et al., 2008, Quaternary Geochronology
Klondike, Canada	63.92	-139.32		-957.464	Demuro et al., 2008, Quaternary Geochronology
Klondike, Canada	63.92	-139.32		-958.51	Demuro et al., 2008, Quaternary Geochronology
Klondike, Canada	63.92	-139.32		-957.833	Demuro et al., 2008, Quaternary Geochronology
Klondike, Canada	63.92	-139.32		-961.83	Demuro et al., 2008, Quaternary Geochronology
Klondike, Canada	63.92	-139.32		-973.693	Demuro et al., 2008, Quaternary Geochronology
Klondike, Canada	63.92	-139.32		-974.909	Demuro et al., 2008, Quaternary Geochronology
Ogilvie Mountains, Canada	65.15	-138.35		-978.32	Lacelle et al., 2009, Quaternary Science Reviews
Bol'shoy Lyakovsky Island, Russia	73.2866	141.705		-998.686	Andreev et al., 2004, Boreas
Yukon Coastal Plain, Canada	69.6034	140.503		-839.184	Fritz et al., 2012, Palaeogeography, Palaeoclimatology, Palaeoecology

## Sheet: Open Marine
Location	Lat	Lon	δ13C (‰)	Δ14C (‰)	Reference
East Siberian Sea	76.14	157.85	-24.2	-29.94	Tesi et al., 2017, Ocean Science
East Siberian Sea	75	161.03	-23		Tesi et al., 2017, Ocean Science
East Siberian Sea	74.63	161.98	-23.8		Tesi et al., 2017, Ocean Science
East Siberian Sea	73.61	169.72	-23.2	-50.01	Tesi et al., 2017, Ocean Science
East Siberian Sea	75.61	174.01	-27		Tesi et al., 2017, Ocean Science
East Siberian Sea	75.85	174.41	-21.6	-62.02	Tesi et al., 2017, Ocean Science
East Siberian Sea	74.26	173.74	-23.3		Tesi et al., 2017, Ocean Science
East Siberian Sea	73.56	176.06	-24.5	-58.02	Tesi et al., 2017, Ocean Science
East Siberian Sea	72.35	-175.14	-23.5		Tesi et al., 2017, Ocean Science
East Siberian Sea	73.28	-173.05	-21.6	-51.89	Tesi et al., 2017, Ocean Science
East Siberian Sea	75.21	-172.05	-24.2		Tesi et al., 2017, Ocean Science
Greenland			-18.7		Hobson et al., 1995, Marine Ecol. Progress Series
Greenland			-18.4		Hobson et al., 1995, Marine Ecol. Progress Series
Barrow Strait			-20.7		Hobson & Welch, 1992, Marine Ecol. Progress Series
Hudson Bay			-17.7		Hobson et al 2002
Fram Strait			-19.2		Schubert and Calvert, 2001, Deep Sea Research I
Fram Strait			-20.6		Schubert and Calvert, 2001, Deep Sea Research I
Fram Strait			-18.3		Schubert and Calvert, 2001, Deep Sea Research I
Fram Strait			-23.6		Schubert and Calvert, 2001, Deep Sea Research I
Fram Strait			-19.9		Schubert and Calvert, 2001, Deep Sea Research I
Fram Strait			-20.4		Schubert and Calvert, 2001, Deep Sea Research I
Fram Strait			-18.6		Schubert and Calvert, 2001, Deep Sea Research I
Svalbard			-23.1		Leu et al 2010, Marine Ecol. Progress Series
Svalbard			-21.6		Leu et al 2010, Marine Ecol. Progress Series
Svalbard			-21		Leu et al 2010, Marine Ecol. Progress Series
Svalbard			-17.6		Leu et al 2010, Marine Ecol. Progress Series
Svalbard			-17.1		Leu et al 2010, Marine Ecol. Progress Series
Barents Strait			-19.9		Søreide et al., 2006, Progress in Oceanography
Barents Strait			-19		Søreide et al., 2006, Progress in Oceanography
Barents Strait			-20		Søreide et al., 2006, Progress in Oceanography
Barents Strait			-17.1		Søreide et al., 2006, Progress in Oceanography

## Sheet: Wide Marine
Location	Lat	Lon	δ13C (‰)	Δ14C (‰)	Reference
Laptev Sea	81.68	105.96	-26.7		Tesi et al., 2017, Ocean Science
Laptev Sea	80.47	114.07	-27.6	99.21	Tesi et al., 2017, Ocean Science
Laptev Sea	78.86	125.22	-26.6		Tesi et al., 2017, Ocean Science
Laptev Sea	77.88	126.62	-25.7		Tesi et al., 2017, Ocean Science
Laptev Sea	77.16	127.32	-26.7	40.88	Tesi et al., 2017, Ocean Science
Laptev Sea	76.78	125.83	-27.9	29.94	Tesi et al., 2017, Ocean Science
Laptev Sea	76.9	127.81	-24.7		Tesi et al., 2017, Ocean Science
Laptev Sea	77.12	126.66	-28.1	27.39	Tesi et al., 2017, Ocean Science
East Siberian Sea	77.67	144.63	-28.8		Tesi et al., 2017, Ocean Science
East Siberian Sea	76.43	147.53	-28.5	-50.27	Tesi et al., 2017, Ocean Science
East Siberian Sea	76.42	149.84	-26.8	-62.08	Tesi et al., 2017, Ocean Science
East Siberian Sea	76.62	152.03	-25.7	-30.64	Tesi et al., 2017, Ocean Science
East Siberian Sea	76.14	157.85	-24.2	-29.94	Tesi et al., 2017, Ocean Science
East Siberian Sea	75	161.03	-23		Tesi et al., 2017, Ocean Science
East Siberian Sea	74.63	161.98	-23.8		Tesi et al., 2017, Ocean Science
East Siberian Sea	73.61	169.72	-23.2	-50.01	Tesi et al., 2017, Ocean Science
East Siberian Sea	75.61	174.01	-27		Tesi et al., 2017, Ocean Science
East Siberian Sea	75.85	174.41	-21.6	-62.02	Tesi et al., 2017, Ocean Science
East Siberian Sea	74.26	173.74	-23.3		Tesi et al., 2017, Ocean Science
East Siberian Sea	73.56	176.06	-24.5	-58.02	Tesi et al., 2017, Ocean Science
East Siberian Sea	72.35	-175.14	-23.5		Tesi et al., 2017, Ocean Science
East Siberian Sea	73.28	-173.05	-21.6	-51.89	Tesi et al., 2017, Ocean Science
East Siberian Sea	75.21	-172.05	-24.2		Tesi et al., 2017, Ocean Science
Greenland			-18.7		Hobson et al., 1995, Marine Ecol. Progress Series
Greenland			-18.4		Hobson et al., 1995, Marine Ecol. Progress Series
Barrow Strait			-20.7		Hobson & Welch, 1992, Marine Ecol. Progress Series
Hudson Bay			-17.7		Hobson et al 2002
Fram Strait			-19.2		Schubert and Calvert, 2001, Deep Sea Research I
Fram Strait			-20.6		Schubert and Calvert, 2001, Deep Sea Research I
Fram Strait			-18.3		Schubert and Calvert, 2001, Deep Sea Research I
Fram Strait			-23.6		Schubert and Calvert, 2001, Deep Sea Research I
Fram Strait			-19.9		Schubert and Calvert, 2001, Deep Sea Research I
Fram Strait			-20.4		Schubert and Calvert, 2001, Deep Sea Research I
Fram Strait			-18.6		Schubert and Calvert, 2001, Deep Sea Research I
Svalbard			-23.1		Leu et al 2010, Marine Ecol. Progress Series
Svalbard			-21.6		Leu et al 2010, Marine Ecol. Progress Series
Svalbard			-21		Leu et al 2010, Marine Ecol. Progress Series
Svalbard			-17.6		Leu et al 2010, Marine Ecol. Progress Series
Svalbard			-17.1		Leu et al 2010, Marine Ecol. Progress Series
Barents Strait			-19.9		Søreide et al., 2006, Progress in Oceanography
Barents Strait			-19		Søreide et al., 2006, Progress in Oceanography
Barents Strait			-20		Søreide et al., 2006, Progress in Oceanography
Barents Strait			-17.1		Søreide et al., 2006, Progress in Oceanography
Kara Sea			-27.4		Galimov et al., 2006, Geochemistry International
Kara Sea			-27		Galimov et al., 2006, Geochemistry International
Kara Sea			-25.4		Galimov et al., 2006, Geochemistry International
Kara Sea			-26.6		Galimov et al., 2006, Geochemistry International
Kara Sea			-24.1		Galimov et al., 2006, Geochemistry International
Kara Sea			-28.2		Galimov et al., 2006, Geochemistry International
Kara Sea			-24.8		Galimov et al., 2006, Geochemistry International
Kara Sea			-23.5		Galimov et al., 2006, Geochemistry International
Kara Sea			-24.5		Galimov et al., 2006, Geochemistry International
